# Supplementary material for: Genome-wide association study and Mendelian randomization analyses reveal insights into bladder cancer etiology
Source: JNCI Cancer Spectr. 2025 Feb 3;9(2):pkaf014. doi: 10.1093/jncics/pkaf014 (PMC11950924; doi:10.1093/jncics/pkaf014)
Supplement: pkaf014_Supplementary_Data [file pkaf014_supplementary_data.zip]

Archive with 4 entries (4 files):
- Supplementary_Table_4.xlsx
- Supplementary_Table_5.xlsx
- Supplementary_Table_2.xlsx
- Supplementary_Material.pdf
