# Supplementary material for: Genome-wide association study and Mendelian randomization analyses reveal insights into bladder cancer etiology
Source: JNCI Cancer Spectr. 2025 Feb 3;9(2):pkaf014. doi: 10.1093/jncics/pkaf014 (PMC11950924; doi:10.1093/jncics/pkaf014)
Supplement: pkaf014_Supplementary_Data [file pkaf014_supplementary_data.zip › Supplementary_Table_4.xlsx]

## Sheet: Supplementary_Table_4
	Supplementary Table 4. Genomic region associated with bladder cancer in the present GWAS meta-analysis
																	GWAS meta-analysis					UK Biobank			FinnGen			SIMPLER
	rsID	uniqID	chr	position	position-start	position-end	nSNPs	nGWASSNPs	nIndSigSNPs	IndSigSNPs	nLeadSNPs	LeadSNPs	Nearest Gene	EA	NEA	EAF	Beta	SE	Pvalue	HetISq	HetPVal	Beta	SE	Pvalue	Beta	SE	Pvalue	Beta	SE	Pvalue
	rs140584594	1:110232983:A:G	1	110232983	110227585	110242284	31	27	2	rs140584594;rs57754494	2	rs140584594;rs57754494	GSTM1, GSTM2	A	G	0.2695	-0.2444	0.0268	8.45e-20	0	1	-0.244427	0.0262847	1.41482e-20
	rs17863783	2:234602277:G:T	2	234602277	234515276	234676409	49	44	2	rs17863783;rs45498502	1	rs17863783	UGT1A cluster	T	G	0.0278	-0.4625	0.0631	2.368e-13	57.1	0.09703	-0.372915	0.0892043	2.90931e-05	-0.62216	0.0966802	1.23279e-10	-0.2656	0.1874	0.1563
	rs7628595	3:189618496:G:T	3	189618496	189599674	189646516	65	52	1	rs7628595	1	rs7628595	TP63	T	G	0.252	-0.1263	0.0208	1.335e-09	0	0.4245	-0.139766	0.0256982	5.36587e-08	-0.0809554	0.0400438	0.0432106	-0.156	0.0623	0.01232
	rs13131466	4:1761543:C:T	4	1761543	1685137	1769436	79	68	1	rs13131466	1	rs13131466	TACC3	T	C	0.7768	-0.1318	0.021	3.297e-10	0	0.5272	-0.134859	0.0274525	8.99456e-07	-0.105785	0.0365087	0.00376123	-0.1845	0.0592	0.001838
	rs10069690	5:1279790:C:T	5	1279790	1279790	1356944	85	73	7	rs10069690;rs7449190;rs13167280;rs60622800;rs27069;rs2736107;rs2735948	3	rs10069690;rs13167280;rs60622800	TERT	T	C	0.2706	-0.1772	0.0203	2.541e-18	68.2	0.04317	-0.134036	0.0264489	4.02587e-07	-0.221393	0.0347266	1.82583e-10	-0.268	0.0611	1.172e-05
	rs17779033*	5:173849901:C:T	5	173849901	173812161	173853681	35	32	1	rs17779033	1	rs17779033	RP11-267A15.1, MSX2	T	C	0.5939	0.1076	0.0182	3.649e-09	0	0.6271	0.100476	0.0237718	2.37154e-05	0.102211	0.0316596	0.00124463	0.1555	0.0526	0.003109
	rs35675999*	7:22397515:A:G	7	22397515	22382606	22400495	15	13	1	rs35675999	1	rs35675999	RAPGEF5	A	G	0.2121	-0.132	0.0223	3.171e-09	0	0.9035	-0.138655	0.0301058	4.11301e-06	-0.13089	0.0369405	0.000395221	-0.1073	0.0623	0.08502
	rs4646249	8:18260431:G:T	8	18260431	18239760	18291590	33	29	1	rs4646249	1	rs4646249	NAT2	T	G	0.2991	-0.1091	0.0194	1.936e-08	0	0.5952	-0.103904	0.0254659	4.50122e-05	-0.133089	0.0334846	7.04904e-05	-0.0692	0.0557	0.214
	rs4075596	8:81988389:C:T	8	81988389	81978867	82015265	38	35	2	rs4075596;rs4739786	1	rs4075596	PAG1	T	C	0.4749	-0.1296	0.0178	3.275e-13	3.2	0.3559	-0.147868	0.0227184	7.57879e-11	-0.0906418	0.0318881	0.00447621	-0.1369	0.0524	0.009
	rs10094872	8:128719884:A:T	8	128719884	128709604	128739185	12	10	5	rs10094872;rs4733548;rs4733677;rs7820045;rs76094862	1	rs10094872	CASC11	A	T	0.6029	-0.2245	0.0178	2.765e-36	0	0.5242	-0.23652	0.0231246	1.48491e-24	-0.221969	0.0310858	9.29608e-13	-0.1709	0.0526	0.00117
	rs2976394	8:143763622:C:T	8	143763622	143752235	143900712	243	212	7	rs2976394;rs3758079;rs1036385;rs12541206;rs2717559;rs9297976;rs10956997	1	rs2976394	PSCA	T	C	0.4581	0.1684	0.0176	8.856e-22	5.1	0.3485	0.174965	0.0227138	1.32892e-14	0.136296	0.0310163	1.11112e-05	0.2192	0.0504	1.347e-05
	rs11041540	11:1885026:A:T	11	1885026	1885026	1899775	11	10	1	rs11041540	1	rs11041540	LSP1	A	T	0.866	-0.1569	0.0252	5.03e-10	0	0.4791	-0.167661	0.0316847	1.21289e-07	-0.111761	0.0469552	0.0173049	-0.2082	0.0738	0.004771
	rs9549330	13:113648404:G:T	13	113648404	113613383	113659706	43	40	1	rs9549330	1	rs9549330	MCF2L	T	G	0.277	0.1158	0.0206	2.049e-08	0	0.5776	0.124309	0.0251944	8.05694e-07	0.100304	0.0338225	0.00302093	NA	NA	NA
	rs1814004*	14:37976889:C:T	14	37976889	37568235	38075286	365	321	1	rs1814004	1	rs1814004	MIPOL1	T	C	0.281	0.1136	0.0193	4.107e-09	0	0.8207	0.104682	0.0248046	2.44e-05	0.11981	0.0347631	0.000567976	0.1406	0.0547	0.01016
	rs3819177	18:43316110:C:T	18	43316110	43303687	43400094	138	130	2	rs3819177;rs12963324	1	rs3819177	SLC14A1	T	C	0.5181	0.1084	0.0176	7.947e-10	0	0.7901	0.0994565	0.0227684	1.25288e-05	0.126434	0.0311776	5.0076e-05	0.1054	0.051	0.03859
	rs8102137	19:30296853:C:T	19	30296853	30265235	30358202	72	58	2	rs8102137;rs56184865	1	rs8102137	CCNE1	T	C	0.6647	-0.1159	0.0184	3.224e-10	74.6	0.01948	-0.071404	0.0239956	0.00292308	-0.164735	0.0322079	3.14181e-07	-0.1977	0.0527	0.000177
	rs5750711	22:39341957:C:T	22	39341957	39341634	39345966	10	8	1	rs5750711	1	rs5750711	APOBEC3A	T	C	0.6094	0.1374	0.0183	5.746e-14	30.2	0.2386	0.128648	0.0239068	7.39724e-08	0.121792	0.0315016	0.000110545	0.2219	0.0531	2.942e-05
	EA, effect allele (coded allele); EAF, effect allele frequency; NEA, non-effec allele (reference)
	*Newly identified locus.
