# Supplementary material for: Genome-wide association study and Mendelian randomization analyses reveal insights into bladder cancer etiology
Source: JNCI Cancer Spectr. 2025 Feb 3;9(2):pkaf014. doi: 10.1093/jncics/pkaf014 (PMC11950924; doi:10.1093/jncics/pkaf014)
Supplement: pkaf014_Supplementary_Data [file pkaf014_supplementary_data.zip › Supplementary_Table_5.xlsx]

## Sheet: ST5
	Supplementary Table 5. Associations of plasma proteins with bladder cancer risk using genetic instruments from the deCODE study (discovery analysis) and the corresponding instruments from from the Fenland study (replication analysis)
				Discovery analysis (instruments from deCODE)					Replication analysis (instruments from Fenland)
	SeqId	UniProt	Gene	Beta	SE	P value	FDR		Beta	SE	P value	FDR
	15395_15	P09488	GSTM1	-0.223296	0.0553409	5.462e-05	0.0489692		-0.0349074	0.0845007	0.679532	0.971956
	18895_54	Q03013	GSTM4	-0.19586	0.0485413	5.462e-05	0.0489692		-0.228871	0.0437008	1.63e-07	0.00023912
	12656_1	Q07866	KLC1	0.777652	0.206546	0.00016653	0.09953		0.479196	0.127601	0.00017304	0.0507702
	8957_72	Q96DZ1	ERLEC1	0.748754	0.229312	0.0010938	0.393162		0.752742	0.230309	0.00108158	0.176298
	5131_15	Q9NS68	TNFRSF19	0.590431	0.180861	0.00109638	0.393162		0.44107	0.136659	0.00124871	0.183186
	3431_54	P21709	EPHA1	0.136911	0.0460596	0.00295407	0.70837		0.0208476	0.0265721	0.432708	0.928762
	13107_9	O95274	LYPD3	0.476292	0.162774	0.00343255	0.70837		0.361414	0.107644	0.00078654	0.159857
	2737_22	P48745	NOV	0.803822	0.275159	0.00348578	0.70837		0.469578	0.155333	0.00250248	0.288313
	12709_63	Q92522	H1FX	-1.10627	0.391986	0.00476921	0.70837		n/a	n/a	n/a	n/a
	12432_23	Q9HB71	CACYBP	0.386386	0.140059	0.00580245	0.70837		0.233102	0.0823366	0.0046391	0.486111
	7923_41	Q9C0C4	SEMA4C	-0.36436	0.13218	0.00584157	0.70837		n/a	n/a	n/a	n/a
	5634_39	Q9H488	POFUT1	-0.159902	0.0580487	0.00587608	0.70837		-0.0110808	0.0955495	0.907677	0.985584
	14112_40	Q969Z4	RELT	0.950166	0.348837	0.00645337	0.70837		0.576471	0.206863	0.00532428	0.520715
	15368_3	Q8N8U9	BMPER	0.5	0.183587	0.00645938	0.70837		0.0394432	0.149884	0.792429	0.981835
	13642_90	O14879	IFIT3	-0.613938	0.227876	0.00705632	0.70837		n/a	n/a	n/a	n/a
	17787_1	P30084	ECHS1	1.62799	0.605802	0.00720271	0.70837		n/a	n/a	n/a	n/a
	7841_84	Q96AP7	ESAM	0.262231	0.0983366	0.00766076	0.70837		n/a	n/a	n/a	n/a
	12386_11	Q9H4A4	RNPEP	-0.193982	0.0729203	0.00780956	0.70837		-0.160075	0.059483	0.0071217	0.580418
	17138_8	P08263	GSTA1	-0.195522	0.0735706	0.00786972	0.70837		-2.38013	3.77569	0.528443	0.942874
	9005_16	Q9UIW2	PLXNA1	0.200551	0.0755014	0.0079015	0.70837		0.255961	0.0934307	0.00615171	0.564035
	3220_40	P07949	RET	0.176604	0.0672913	0.00867833	0.718631		0.0390702	0.047725	0.412984	0.928762
	10015_119	Q13303	KCNAB2	-0.6875	0.2625	0.00881756	0.718631		-0.285863	0.109148	0.00881756	0.606457
	8402_22	Q9NRR1	CYTL1	0.153468	0.0595078	0.00991019	0.751469		0.241228	0.0902778	0.00753861	0.58206
	3519_3	Q92583	CCL17	-0.229862	0.0898369	0.0105077	0.751469		-0.201187	0.0787159	0.0105924	0.64746
	7926_13	P49223	SPINT3	-0.166303	0.0651383	0.0106777	0.751469		-0.27088	0.133935	0.0431276	0.909469
	5676_54	P42127	ASIP	0.187244	0.0743125	0.011746	0.751469		0.0978887	0.0377479	0.00950818	0.606457
	10075_75	Q9BR61	ACBD6	-0.751938	0.298802	0.0118524	0.751469		-0.553018	0.221316	0.0124625	0.731297
	9748_31	P21266	GSTM3	-0.201693	0.080295	0.0120082	0.751469		-0.180419	0.0379721	2.021e-06	0.00148212
	2968_61	O95150	TNFSF15	-0.915042	0.364903	0.0121543	0.751469		n/a	n/a	n/a	n/a
	17692_2	O00478	BTN3A3	0.112872	0.0456986	0.0135146	0.80772		n/a	n/a	n/a	n/a
	5109_24	Q92823	NRCAM	0.706922	0.291605	0.0153404	0.8338		n/a	n/a	n/a	n/a
	5604_30	Q9Y251	HPSE	0.388003	0.160972	0.015936	0.8338		0.0131563	0.0866422	0.879308	0.985584
	3806_55	P54756	EPHA5	0.439038	0.184254	0.017182	0.8338		0.127695	0.1534	0.405165	0.928762
	2844_53	P35590	TIE1	0.240326	0.101833	0.0182749	0.8338		0.148722	0.0708753	0.0358733	0.909469
	2590_69	Q01973	ROR1	0.172104	0.0732357	0.0187734	0.8338		0.220563	0.0938567	0.0187734	0.909469
	2617_56	P21860	ERBB3	0.397183	0.169014	0.0187734	0.8338		0.0298905	0.143386	0.834868	0.985584
	5708_1	Q969E1	LEAP2	-0.162338	0.0692641	0.019091	0.8338		-0.0996802	0.0639659	0.119154	0.909469
	4314_12	Q9H773	DCTPP1	0.849498	0.362876	0.0192315	0.8338		0.120861	0.254774	0.635227	0.965676
	8814_33	Q6NUJ1	PSAPL1	0.125056	0.0539811	0.0205219	0.8338		0.099982	0.0431577	0.0205219	0.909469
	13534_20	P54296	MYOM2	1.14435	0.49604	0.0210567	0.8338		n/a	n/a	n/a	n/a
	15533_97	P21757	MSR1	0.135148	0.0589232	0.0218115	0.8338		n/a	n/a	n/a	n/a
	12347_29	Q9BSQ5	CCM2	0.665295	0.293553	0.0234296	0.8338		0.334023	0.147688	0.023717	0.909469
	4969_2	P00915	CA1	0.385761	0.170901	0.0239944	0.8338		0.304911	0.193973	0.115969	0.909469
	5598_3	Q9H772	GREM2	-0.758573	0.336077	0.0239992	0.8338		n/a	n/a	n/a	n/a
	13934_3	O15068	MCF2L	-0.194351	0.0861656	0.0240985	0.8338		-0.101525	0.0450113	0.0240985	0.909469
	6551_94	Q8IW75	SERPINA12	-0.0889173	0.0396202	0.024817	0.8338		-0.0719948	0.0351076	0.040297	0.909469
	13450_49	P40818	USP8	0.586037	0.261554	0.0250519	0.8338		0.373676	0.192133	0.0517892	0.909469
	11219_95	Q8TAT2	FGFBP3	-0.147563	0.066232	0.0258819	0.8338		n/a	n/a	n/a	n/a
	8005_1	P84157	MXRA7	-0.148654	0.066765	0.0259794	0.8338		n/a	n/a	n/a	n/a
	13740_51	Q92765	FRZB	-0.132587	0.0595599	0.0260065	0.8338		-0.0706431	0.0486504	0.146486	0.909469
	17712_7	Q13907	IDI1	-0.772128	0.348399	0.0266767	0.8338		-0.403384	0.205753	0.0499343	0.909469
	4559_64	Q16719	KYNU	0.150877	0.0683041	0.0271813	0.8338		0.0900838	0.0407821	0.0271813	0.909469
	4430_44	Q9BWP8	COLEC11	0.068761	0.0311633	0.0273506	0.8338		0.0740467	0.0285363	0.00946384	0.606457
	4467_49	Q14515	SPARCL1	0.114839	0.0520683	0.0274151	0.8338		0.0368324	0.039846	0.355294	0.928762
	13438_115	Q9H2X0	CHRD	-0.601812	0.27452	0.0283627	0.8338		-0.316954	0.219566	0.148866	0.909469
	8983_7	Q8NBJ4	GOLM1	0.263978	0.121006	0.0291451	0.8338		n/a	n/a	n/a	n/a
	15336_7	Q8WWX9	SELM	-0.772334	0.354467	0.0293419	0.8338		n/a	n/a	n/a	n/a
	5092_51	P78504	JAG1	0.58526	0.268786	0.0294493	0.8338		n/a	n/a	n/a	n/a
	10722_13	P43405	SYK	-0.475965	0.219858	0.0303973	0.8338		n/a	n/a	n/a	n/a
	6649_51	O95631	NTN1	-0.122305	0.0565635	0.0305978	0.8338		-0.0931118	0.0456906	0.0415621	0.909469
	12395_86	Q6PI48	DARS2	0.455542	0.210704	0.0306182	0.8338		0.121904	0.106848	0.253908	0.909469
	13940_19	Q16666	IFI16	0.529089	0.244786	0.0306618	0.8338		0.267352	0.215938	0.215681	0.909469
	7140_1	P08217	CELA2A	0.467193	0.216576	0.030992	0.8338		n/a	n/a	n/a	n/a
	17456_53	Q8NBJ4	GOLM1	0.180237	0.0836323	0.0311528	0.8338		n/a	n/a	n/a	n/a
	16916_19	Q9H5Y7	SLITRK6	-0.265595	0.123782	0.0318994	0.8338		0.00707744	0.092423	0.93896	0.985584
	5339_49	P06702	S100A9	-0.802607	0.374302	0.0320106	0.8338		n/a	n/a	n/a	n/a
	5852_6	P80511	S100A12	-0.199537	0.0930556	0.0320106	0.8338		-0.159985	0.0746102	0.0320106	0.909469
	2652_15	Q03405	PLAUR	0.218622	0.102133	0.0323094	0.8338		0.214056	0.1	0.0323094	0.909469
	10534_40	P09874	PARP1	0.792988	0.370618	0.0323839	0.8338		n/a	n/a	n/a	n/a
	17781_191	Q9H492	MAP1LC3A	-0.766129	0.358871	0.0327748	0.8338		n/a	n/a	n/a	n/a
	9995_6	P33316	DUT	-0.653514	0.308261	0.0340061	0.8338		-0.337986	0.314058	0.281842	0.909469
	4129_72	P00751	CFB	0.202962	0.0957503	0.0340309	0.8338		0.0564917	0.0433702	0.192729	0.909469
	4911_49	P09211	GSTP1	-0.295563	0.139461	0.0340636	0.8338		n/a	n/a	n/a	n/a
	11382_5	P53004	BLVRA	-0.481805	0.227782	0.0344123	0.8338		-0.0154946	0.222884	0.944577	0.986962
	14708_59	P07360	C8G	-0.137405	0.0654307	0.0357288	0.85411		n/a	n/a	n/a	n/a
	5658_64	P05160	F13B	-0.121591	0.0581188	0.0364291	0.85411		0.00703694	0.0444835	0.874305	0.985584
	18864_7	P35030	PRSS3	-0.123326	0.0594003	0.0378763	0.85411		0.00522345	0.0381118	0.890987	0.985584
	13733_5	P29460	IL12B	-0.110268	0.0531281	0.0379393	0.85411		0.059497	0.0423226	0.159784	0.909469
	5584_21	P20062	TCN2	-0.141133	0.068123	0.0382906	0.85411		0.0430947	0.0425163	0.310771	0.909813
	13578_98	O94929	ABLIM3	0.397652	0.192223	0.038574	0.85411		0.243815	0.117859	0.038574	0.909469
	15363_32	Q6Q788	APOA5	0.117355	0.0568147	0.0388687	0.85411		0.0831592	0.0402596	0.0388687	0.909469
	18321_38	P13995	MTHFD2	-0.401176	0.194412	0.0390613	0.85411		-0.0966981	0.139937	0.489558	0.936681
	5638_23	Q8NBJ5	COLGALT1	0.287843	0.140392	0.0403372	0.862107		0.200328	0.0977074	0.0403372	0.909469
	12697_30	P48426	PIP4K2A	0.330658	0.161316	0.0403887	0.862107		0.175362	0.0898729	0.0510309	0.909469
	6713_4	Q86VZ4	LRP11	0.0973731	0.0479953	0.042478	0.875385		n/a	n/a	n/a	n/a
	8970_9	O43353	RIPK2	0.603081	0.298578	0.0433998	0.875385		0.329913	0.242305	0.173336	0.909469
	8480_29	Q12805	EFEMP1	-0.321654	0.159678	0.0439688	0.875385		0.0995063	0.0805165	0.216515	0.909469
	2851_63	P01031	C5	-0.326882	0.162366	0.0440889	0.875385		n/a	n/a	n/a	n/a
	12786_61	Q9NPB8	GPCPD1	-0.519886	0.258523	0.0443266	0.875385		-0.353218	0.149137	0.0178642	0.903682
	5076_53	Q5JZY3	EPHA10	-0.512821	0.255128	0.0444259	0.875385		-0.291758	0.14515	0.0444259	0.909469
	4703_87	P01374	LTA	1.13113	0.56289	0.0444832	0.875385		n/a	n/a	n/a	n/a
	2602_2	O15123	ANGPT2	-0.28211	0.140673	0.0449166	0.875385		-0.36	0.179512	0.0449166	0.909469
	16773_29	Q8IX30	SCUBE3	0.183248	0.0918069	0.0459322	0.875928		0.200855	0.0866356	0.0204284	0.909469
	19561_216	Q9Y4D7	PLXND1	0.173321	0.0868953	0.0460871	0.875928		0.156224	0.0783235	0.0460871	0.909469
	9884_8	Q9Y3C6	PPIL1	-0.341342	0.17182	0.0469648	0.875928		-0.0183267	0.0351824	0.602432	0.956923
	13669_6	P22607	FGFR3	0.229034	0.115674	0.0477035	0.875928		0.701993	0.165761	2.286e-05	0.0111775
	18214_2	P48507	GCLM	-0.415493	0.210094	0.0479678	0.875928		-0.348083	0.176008	0.0479678	0.909469
	12016_60	P22681	CBL	0.302124	0.153422	0.0489266	0.875928		0.183937	0.0985559	0.0619961	0.909469
	2571_12	P17936	IGFBP3	0.121097	0.0616671	0.0495623	0.875928		0.098349	0.0500829	0.0495623	0.909469
	10565_19	O94933	SLITRK3	-0.1063	0.0541761	0.0497484	0.875928		-0.100953	0.0541253	0.0621578	0.909469
	10940_25	Q86TD4	SRL	0.300422	0.153586	0.05046	0.875928		0.182501	0.0960816	0.0575065	0.909469
	11681_8	P52594	AGFG1	0.389637	0.2	0.0513926	0.875928		0.212309	0.108978	0.0513926	0.909469
	18172_71	Q9Y294	ASF1A	0.335616	0.172755	0.0520486	0.875928		0.143875	0.0808405	0.0751192	0.909469
	14208_3	Q96R05	RBP7	0.338996	0.174517	0.0520793	0.875928		0.198373	0.102124	0.0520793	0.909469
	6373_54	P80370	DLK1	-0.131476	0.067688	0.0520903	0.875928		-0.0344284	0.0416292	0.408222	0.928762
	8024_64	O60704	TPST2	0.232418	0.119893	0.0525565	0.875928		0.151961	0.0731209	0.0376898	0.909469
	3499_77	Q9UHF5	IL17B	-0.524407	0.270572	0.0526056	0.875928		-0.270517	0.149696	0.0707457	0.909469
	12475_48	Q9NZA1	CLIC5	-0.101492	0.0525661	0.0535148	0.875928		-0.109336	0.056629	0.0535148	0.909469
	5688_65	Q9NTU7	CBLN4	-0.244473	0.126788	0.0538296	0.875928		n/a	n/a	n/a	n/a
	9017_58	P09848	LCT	-0.0939344	0.0488553	0.0545171	0.875928		-0.0517199	0.044296	0.242969	0.909469
	5736_1	Q5T2D2	TREML2	-0.118715	0.0618017	0.0547438	0.875928		0.0341681	0.0430984	0.427899	0.928762
	12686_15	P25325	MPST	-0.372052	0.193886	0.0549946	0.875928		-0.416626	0.217115	0.0549946	0.909469
	11265_8	P00352	ALDH1A1	-0.372947	0.195169	0.0560186	0.875928		n/a	n/a	n/a	n/a
	13095_51	P05451	REG1A	0.148956	0.0781784	0.0567359	0.875928		0.151955	0.0797522	0.0567359	0.909469
	16770_3	P48304	REG1B	0.148365	0.0778681	0.0567359	0.875928		0.00297398	0.067658	0.964939	0.989987
	19279_42	P09455	RBP1	0.475028	0.250832	0.0582509	0.875928		0.285905	0.150969	0.0582509	0.909469
	8337_65	Q92729	PTPRU	0.264706	0.139885	0.05845	0.875928		0.252161	0.14049	0.0726741	0.909469
	9172_69	P22894	MMP8	-0.15841	0.0837352	0.058518	0.875928		-0.116559	0.0616129	0.058518	0.909469
	12376_85	P55273	CDKN2D	-0.785192	0.41674	0.0595475	0.875928		n/a	n/a	n/a	n/a
	7081_2	O00481	BTN3A1	0.778961	0.414115	0.059968	0.875928		n/a	n/a	n/a	n/a
	15375_49	P15086	CPB1	-0.165265	0.087889	0.0600559	0.875928		-0.146921	0.0752611	0.05092	0.909469
	2697_7	P02776	PF4	-0.47892	0.254941	0.0603056	0.875928		-0.117947	0.176724	0.504513	0.938099
	11378_37	P43405	SYK	-0.408638	0.217608	0.0604	0.875928		n/a	n/a	n/a	n/a
	3474_19	P07996	THBS1	0.720736	0.384615	0.0609424	0.875928		n/a	n/a	n/a	n/a
	5462_62	O75636	FCN3	0.0990062	0.0529395	0.0614595	0.875928		0.0415026	0.0475722	0.382983	0.928762
	12356_65	P30626	SRI	0.315789	0.169014	0.0617034	0.875928		0.187992	0.114173	0.0996502	0.909469
	10440_26	Q9H6B4	CLMP	-0.162802	0.0875532	0.062962	0.875928		-0.186977	0.0855814	0.0289048	0.909469
	15509_2	P54802	NAGLU	-0.157187	0.0845503	0.0630142	0.875928		n/a	n/a	n/a	n/a
	15372_43	P25440	BRD2	-0.724846	0.390144	0.063184	0.875928		n/a	n/a	n/a	n/a
	13719_19	O96013	PAK4	0.735169	0.396186	0.0635085	0.875928		0.24359	0.242308	0.314757	0.909813
	16792_4	O15389	SIGLEC5	0.113075	0.0613506	0.0653157	0.89024		-0.0291414	0.044833	0.515692	0.939081
	12554_10	O75771	RAD51L3	-0.685075	0.373134	0.0663577	0.89024		n/a	n/a	n/a	n/a
	15324_58	P02792	FTL	-0.769911	0.419469	0.0664401	0.89024		n/a	n/a	n/a	n/a
	3024_18	P08697	SERPINF2	-0.238123	0.12978	0.0665321	0.89024		-0.124581	0.0685349	0.0690981	0.909469
	4278_14	P07237	P4HB	0.267086	0.146112	0.067556	0.896242		n/a	n/a	n/a	n/a
	3518_54	Q96IY4	CPB2	-0.0965318	0.0528902	0.0679804	0.896242		-0.059021	0.0323379	0.0679804	0.909469
	6557_50	Q8TF66	LRRC15	-0.125653	0.0689784	0.0685124	0.896663		-0.00162259	0.0429985	0.969898	0.991083
	8766_29	A6NI73	LILRA5	-0.116206	0.0640703	0.06972	0.899668		-0.0857947	0.0520394	0.0992196	0.909469
	12893_159	Q16666	IFI16	0.624818	0.344526	0.0697456	0.899668		n/a	n/a	n/a	n/a
	3041_55	Q9UBG0	MRC2	0.210397	0.116233	0.0702762	0.900037		n/a	n/a	n/a	n/a
	15475_4	P55058	PLTP	-0.119842	0.0664217	0.0711913	0.904912		-0.0766667	0.231667	0.740693	0.973343
	6385_63	Q6PCB0	VWA1	-0.118284	0.0656683	0.0716662	0.904912		-0.0575072	0.0507633	0.257277	0.909469
	2515_14	O00451	GFRA2	-0.116036	0.0652252	0.0752389	0.90546		-0.134242	0.0547985	0.0142961	0.776756
	13416_8	Q14C87	TMEM132D	0.10744	0.0604831	0.075674	0.90546		0.18345	0.0899801	0.0414719	0.909469
	5107_7	P46531	NOTCH1	0.333678	0.18905	0.0775592	0.90546		0.0631961	0.104843	0.546661	0.952436
	8346_9	Q9UHL4	DPP7	0.191977	0.108883	0.0778739	0.90546		n/a	n/a	n/a	n/a
	6367_66	Q06828	FMOD	-0.204508	0.116444	0.0790419	0.90546		-0.211209	0.137101	0.123429	0.909469
	4982_54	P19957	PI3	-0.127159	0.0725275	0.0795597	0.90546		n/a	n/a	n/a	n/a
	6715_63	P10696	ALPPL2	-0.195097	0.111338	0.0797233	0.90546		n/a	n/a	n/a	n/a
	13597_20	Q13636	RAB31	0.270292	0.154452	0.0801183	0.90546		0.0984501	0.0562572	0.0801183	0.909469
	5646_20	Q93091	RNASE6	-0.0810132	0.0463259	0.0803311	0.90546		-0.0813166	0.0433204	0.0605051	0.909469
	8397_147	Q6ZRP7	QSOX2	0.110523	0.0632062	0.0803596	0.90546		-0.0239556	0.0514169	0.641281	0.968434
	12396_19	Q6NVY1	HIBCH	0.131568	0.0753	0.0805935	0.90546		0.102151	0.0744417	0.169994	0.909469
	8229_1	Q4G148	GXYLT1	-0.142197	0.0814913	0.0809954	0.90546		-0.0583053	0.0481506	0.225936	0.909469
	12685_57	Q9NSB8	HOMER2	-0.467689	0.268346	0.0813586	0.90546		0.0204978	0.174231	0.906347	0.985584
	18338_26	O75874	IDH1	0.101232	0.0581265	0.0815832	0.90546		0.183867	0.105575	0.0815832	0.909469
	3206_4	Q9Y5Y7	LYVE1	-0.166989	0.0959401	0.0817618	0.90546		-0.12362	0.0974556	0.204629	0.909469
	5475_10	P05771	PRKCB	-0.456654	0.262515	0.0819407	0.90546		n/a	n/a	n/a	n/a
	3298_52	Q8IWV2	CNTN4	0.138279	0.0797632	0.0829847	0.90546		0.114442	0.0660133	0.0829847	0.909469
	12524_18	Q96F10	SAT2	-0.153386	0.0886454	0.0835701	0.90546		0.017024	0.0440101	0.69889	0.971956
	9053_16	P52943	CRIP2	-3.89987	2.25481	0.0837061	0.90546		n/a	n/a	n/a	n/a
	9266_1	Q9NP99	TREM1	-0.11075	0.0642136	0.0845781	0.90546		-0.0843237	0.0554612	0.128408	0.909469
	9359_9	Q6UY11	DLK2	0.195887	0.113636	0.0847422	0.90546		0.184389	0.119344	0.122341	0.909469
	3003_29	O14931	NCR3	0.266514	0.154639	0.084806	0.90546		0.050672	0.0775501	0.513493	0.938099
	9282_12	P16562	CRISP2	-0.105428	0.0611861	0.0848746	0.90546		-0.104287	0.0617447	0.0912179	0.909469
	19261_12	Q9H190	SDCBP2	-0.66129	0.385081	0.0859285	0.90546		-0.323153	0.188177	0.0859285	0.909469
	15579_26	Q6UWR7	ENPP6	0.567865	0.331207	0.0864304	0.90546		0.274614	0.160168	0.0864304	0.909469
	18917_53	P04746	AMY2A	0.0970335	0.0568339	0.0877631	0.90546		-0.0261679	0.0424131	0.53725	0.94729
	15556_49	P19961	AMY2B	0.111857	0.0655161	0.0877631	0.90546		0.0528656	0.0518775	0.30818	0.909469
	5404_53	O75509	TNFRSF21	0.292726	0.171779	0.0883658	0.90546		0.230028	0.134986	0.0883658	0.909469
	4124_24	P0DMV8	HSPA1A	-0.364279	0.213925	0.0885998	0.90546		-0.192137	0.127697	0.132419	0.909469
	13094_75	Q9BXY4	RSPO3	0.141647	0.0832941	0.0890247	0.90546		0.107106	0.0605236	0.0767833	0.909469
	8427_118	Q9BXY4	RSPO3	0.128853	0.0757706	0.0890247	0.90546		0.0928047	0.0558003	0.0962808	0.909469
	7787_25	A6NI73	LILRA5	-0.0873922	0.051489	0.0896405	0.90546		-0.0719523	0.0423923	0.0896405	0.909469
	18398_1	P51857	AKR1D1	0.636672	0.375212	0.0897283	0.90546		0.386467	0.251142	0.123843	0.909469
	9719_145	P51512	MMP16	0.467811	0.276109	0.0902082	0.90546		0.0986079	0.215487	0.647237	0.971398
	4471_50	Q08188	TGM3	0.0932297	0.0552164	0.0913264	0.90546		0.137367	0.0813573	0.0913264	0.909469
	10908_2	Q8IUC8	GALNT13	0.587451	0.348235	0.0916155	0.90546		n/a	n/a	n/a	n/a
	7551_33	Q14392	LRRC32	-0.493506	0.292929	0.0920409	0.90546		n/a	n/a	n/a	n/a
	15486_126	P19801	AOC1	-0.114385	0.0679376	0.0922448	0.90546		0.0448145	0.0323997	0.16661	0.909469
	8244_16	Q9BYC5	FUT8	0.278983	0.165786	0.0924152	0.90546		0.0162991	0.0302013	0.589416	0.956923
	13472_35	Q9H0R4	HDHD2	0.123691	0.0735166	0.0924734	0.90546		n/a	n/a	n/a	n/a
	16919_1	P07108	DBI	-0.154984	0.092286	0.0930762	0.90546		-0.112708	0.0631164	0.0741455	0.909469
	8687_26	Q9NUM4	TMEM106B	-0.271505	0.162186	0.0941241	0.90546		-0.141176	0.0819004	0.0847517	0.909469
	7128_9	Q5GFL6	VWA2	0.176533	0.105636	0.0946938	0.90546		n/a	n/a	n/a	n/a
	8300_82	O75381	PEX14	-0.577603	0.347741	0.09671	0.90546		n/a	n/a	n/a	n/a
	16079_2	P42680	TEC	0.269231	0.162088	0.09671	0.90546		0.150297	0.118655	0.205274	0.909469
	10714_7	P12821	ACE	0.0999424	0.0601959	0.0968567	0.90546		n/a	n/a	n/a	n/a
	18841_1	Q9UIV8	SERPINB13	0.20864	0.125689	0.0969218	0.90546		n/a	n/a	n/a	n/a
	15322_35	P78560	CRADD	-0.564516	0.340176	0.0970185	0.90546		-0.292386	0.15739	0.0632083	0.909469
	8013_9	Q9H0V9	LMAN2L	-0.278643	0.168653	0.0984991	0.90546		-0.222222	0.14003	0.112522	0.909469
	3050_7	P04275	VWF	0.276615	0.167425	0.0984991	0.90546		0.0693454	0.170447	0.684122	0.971956
	12534_10	Q13137	CALCOCO2	-0.344797	0.208995	0.0989861	0.90546		n/a	n/a	n/a	n/a
	5701_81	P05452	CLEC3B	-0.184327	0.112371	0.100932	0.90546		-0.040565	0.0775081	0.600721	0.956923
	15641_20	Q8IYR6	TMEFF1	-0.577483	0.352318	0.101193	0.90546		n/a	n/a	n/a	n/a
	12731_12	Q6IQ23	PLEKHA7	-0.123915	0.0757695	0.101962	0.90546		-0.0673916	0.0412076	0.101962	0.909469
	2855_49	P27361	MAPK3	0.123488	0.0755111	0.101974	0.90546		0.0688705	0.0488355	0.158464	0.909469
	5103_30	Q8TD46	CD200R1	0.266493	0.164062	0.104304	0.90546		0.0459227	0.083691	0.583199	0.956923
	19262_219	P49748	ACADVL	-0.605809	0.373444	0.104756	0.90546		-0.453094	0.235529	0.0543886	0.909469
	9772_153	Q8NFZ4	NLGN2	0.345057	0.213403	0.105894	0.90546		0.115499	0.119321	0.333059	0.920156
	8000_17	Q8N109	KIR2DL5A	0.392677	0.243371	0.106638	0.90546		0.0391955	0.0263022	0.136173	0.909469
	7099_33	Q8N475	FSTL5	-0.316882	0.196859	0.107466	0.90546		n/a	n/a	n/a	n/a
	19446_1	Q9P2T1	GMPR2	-0.142569	0.0888039	0.108397	0.90546		-0.0955466	0.0595142	0.108397	0.909469
	2961_1	P04070	PROC	-0.201828	0.125879	0.108857	0.90546		-0.1277	0.113723	0.261478	0.909469
	16621_77	Q8NCW5	APOA1BP	-0.168066	0.104831	0.10889	0.90546		-0.0844302	0.0974318	0.386185	0.928762
	9482_110	Q9BW91	NUDT9	-0.300218	0.187817	0.109942	0.90546		-0.249046	0.175573	0.156051	0.909469
	13632_10	Q15942	ZYX	0.403042	0.252218	0.110045	0.90546		-0.148515	0.217822	0.495354	0.936681
	8351_17	Q6UWY2	PRSS57	-0.157163	0.0983607	0.110082	0.90546		-0.0310078	0.0349739	0.375295	0.928762
	7049_2	O75077	ADAM23	-0.11365	0.0712166	0.110526	0.90546		0.00556291	0.0498013	0.91106	0.985584
	19581_15	P24593	IGFBP5	0.563492	0.353175	0.110599	0.90546		n/a	n/a	n/a	n/a
	6527_1	Q7L0X0	TRIL	-0.363722	0.228383	0.111252	0.90546		-0.352487	0.208405	0.0907684	0.909469
	10772_21	Q8N6G5	CSGALNACT2	-0.271777	0.170732	0.111421	0.90546		-0.158242	0.107692	0.141728	0.909469
	5238_26	Q9UNP9	PPIE	-0.102787	0.0648084	0.112734	0.90546		-0.0723394	0.0456106	0.112734	0.909469
	3169_70	P35475	IDUA	-0.116138	0.0732613	0.112909	0.90546		-0.0544111	0.0407523	0.181822	0.909469
	10974_20	P58062	SPINK7	0.239788	0.151286	0.112966	0.90546		0.0418391	0.0584848	0.474371	0.929199
	16785_45	Q01523	DEFA5	-0.370739	0.234393	0.113718	0.90546		-0.327877	0.201637	0.103933	0.909469
	18332_17	O14810	CPLX1	-0.545775	0.34507	0.113733	0.90546		n/a	n/a	n/a	n/a
	2635_61	Q6UX15	LAYN	-0.556405	0.351816	0.113759	0.90546		-0.332931	0.221954	0.133614	0.909469
	11109_56	Q4LDE5	SVEP1	0.11219	0.0709459	0.113798	0.90546		n/a	n/a	n/a	n/a
	11178_21	Q4LDE5	SVEP1	0.104292	0.0659513	0.113798	0.90546		n/a	n/a	n/a	n/a
	2611_72	Q06418	TYRO3	0.286778	0.181564	0.114224	0.90546		0.225476	0.142753	0.114224	0.909469
	15686_49	P55103	INHBC	-0.137036	0.0870286	0.115348	0.90546		0.0207035	0.0375879	0.581769	0.956923
	19347_37	O43570	CA12	0.611452	0.388548	0.11556	0.90546		n/a	n/a	n/a	n/a
	5346_24	Q99829	CPNE1	-0.0642281	0.0408822	0.11617	0.90546		-0.0709427	0.0464529	0.126712	0.909469
	17786_5	O95749	GGPS1	-0.333851	0.212733	0.116568	0.90546		-0.181443	0.11299	0.108309	0.909469
	6252_62	Q96QR1	SCGB3A1	0.239203	0.152824	0.117532	0.90546		0.235336	0.130901	0.0722065	0.909469
	17737_7	P26440	IVD	-0.256109	0.163801	0.117927	0.90546		-0.272727	0.090404	0.00255492	0.288313
	11347_9	P37837	TALDO1	0.403656	0.258399	0.118255	0.90546		n/a	n/a	n/a	n/a
	12643_4	P49407	ARRB1	-0.397516	0.254658	0.11853	0.90546		-0.278863	0.187389	0.136711	0.909469
	7970_315	Q13508	ART3	-0.120381	0.0772045	0.118939	0.90546		-0.117584	0.075411	0.118939	0.909469
	5451_1	Q13740	ALCAM	0.379035	0.243261	0.1192	0.90546		0.0955951	0.169634	0.57307	0.956923
	8664_36	Q504Y2	PKDCC	-0.411471	0.264339	0.119565	0.90546		-0.162041	0.153038	0.28968	0.909469
	9265_10	P48060	GLIPR1	0.329453	0.211874	0.119959	0.90546		n/a	n/a	n/a	n/a
	11493_169	Q96FJ2	DYNLL2	0.522604	0.336347	0.120241	0.90546		n/a	n/a	n/a	n/a
	3622_33	Q99538	LGMN	0.242138	0.155975	0.120562	0.90546		0.0402856	0.0963794	0.675955	0.971956
	9931_20	P04264	KRT1	-0.694156	0.448701	0.121855	0.90546		-0.023246	0.227388	0.918574	0.985584
	18878_15	O60565	GREM1	0.0557782	0.0360721	0.122033	0.90546		0.0345541	0.0223464	0.122033	0.909469
	6416_8	Q86XP6	GKN2	-0.0723794	0.0468267	0.122181	0.90546		-0.0617459	0.0399473	0.122181	0.909469
	5112_73	P41217	CD200	0.339062	0.220312	0.123803	0.90546		0.19364	0.13384	0.147951	0.909469
	15514_26	P06276	BCHE	0.0787576	0.0513034	0.124751	0.90546		0.0567886	0.0369926	0.124751	0.909469
	12408_333	Q9UL26	RAB22A	-0.540123	0.351852	0.124762	0.90546		n/a	n/a	n/a	n/a
	12633_3	P43378	PTPN9	-0.434473	0.283476	0.125359	0.90546		-0.207959	0.127086	0.101764	0.909469
	3835_11	O60603	TLR2	-0.647059	0.422286	0.125454	0.90546		n/a	n/a	n/a	n/a
	5918_5	Q06323	PSME1	-0.525338	0.342905	0.125518	0.90546		n/a	n/a	n/a	n/a
	8368_102	P20333	TNFRSF1B	0.176353	0.115119	0.125543	0.90546		0.122022	0.0862832	0.157303	0.909469
	3152_57	P20333	TNFRSF1B	0.267839	0.174839	0.125543	0.90546		0.179719	0.117021	0.124592	0.909469
	13068_139	O14618	CCS	0.239611	0.156499	0.125751	0.90546		0.159131	0.103934	0.125751	0.909469
	16836_1	Q02985	CFHR3	-0.25463	0.166667	0.126568	0.90546		n/a	n/a	n/a	n/a
	9018_38	Q9P2E7	PCDH10	0.203402	0.133136	0.126568	0.90546		0.313776	0.229592	0.17173	0.909469
	2946_52	P00746	CFD	-0.268644	0.175847	0.126584	0.90546		-0.170935	0.207862	0.410878	0.928762
	15633_6	P02753	RBP4	-0.528655	0.346199	0.126754	0.90546		n/a	n/a	n/a	n/a
	10916_44	Q13018	PLA2R1	0.0976668	0.0643135	0.128862	0.912071		n/a	n/a	n/a	n/a
	16292_288	P09681	GIP	0.593254	0.390873	0.129073	0.912071		n/a	n/a	n/a	n/a
	6444_15	Q16557	PSG3	-0.196429	0.129464	0.129206	0.912071		-0.0239923	0.0451056	0.594785	0.956923
	18313_4	Q7L266	ASRGL1	-0.138731	0.0918561	0.130965	0.912775		-0.0884626	0.0555397	0.111209	0.909469
	5630_48	Q9UGN4	CD300A	-0.064367	0.0426742	0.131469	0.912775		n/a	n/a	n/a	n/a
	15435_4	P00491	PNP	-0.200924	0.133372	0.131941	0.912775		n/a	n/a	n/a	n/a
	12329_21	Q15418	RPS6KA1	-0.280922	0.186583	0.132165	0.912775		-0.145257	0.096477	0.132165	0.909469
	15471_29	P54317	PNLIPRP2	-0.0654287	0.0435613	0.133099	0.912775		n/a	n/a	n/a	n/a
	3291_30	P06734	FCER2	0.101753	0.0678354	0.133614	0.912775		0.0664442	0.0543083	0.221155	0.909469
	3210_1	P53582	METAP1	0.412214	0.274809	0.133614	0.912775		n/a	n/a	n/a	n/a
	11643_73	Q8TDB6	DTX3L	-0.312593	0.208693	0.13417	0.912775		n/a	n/a	n/a	n/a
	17722_5	Q02790	FKBP4	0.434599	0.290536	0.134693	0.912775		0.281898	0.19059	0.139119	0.909469
	4374_45	Q99988	GDF15	0.149263	0.0999097	0.135182	0.912775		0.0780933	0.0524848	0.136771	0.909469
	15387_44	O60462	NRP2	0.205452	0.138298	0.137391	0.912775		0.16004	0.103674	0.122664	0.909469
	3640_14	P30533	LRPAP1	0.136358	0.091971	0.138175	0.912775		0.101251	0.0682918	0.138175	0.909469
	5628_21	Q9NS98	SEMA3G	0.14037	0.0948827	0.139033	0.912775		0.0251243	0.064381	0.696356	0.971956
	3820_68	P49137	MAPKAPK2	-0.160926	0.108978	0.13976	0.912775		-0.0850458	0.0613342	0.165564	0.909469
	3007_7	Q9Y336	SIGLEC9	-0.0709205	0.0480707	0.140122	0.912775		-0.0416309	0.0273247	0.127619	0.909469
	9409_11	Q15661	TPSAB1	0.0788756	0.0534934	0.14035	0.912775		0.0776222	0.0459347	0.0910587	0.909469
	3853_56	P40925	MDH1	0.393377	0.26755	0.141481	0.912775		0.300842	0.250301	0.229393	0.909469
	6409_57	Q8IZF2	ADGRF5	0.0593839	0.0404096	0.141684	0.912775		0.0620714	0.0457505	0.174865	0.909469
	11428_31	O00151	PDLIM1	0.382398	0.260243	0.141728	0.912775		n/a	n/a	n/a	n/a
	5102_55	Q29980	MICB	-0.139997	0.0958167	0.143989	0.912775		0.0859968	0.0392719	0.0285401	0.909469
	17765_3	O95149	SNUPN	-0.217248	0.148782	0.144241	0.912775		-0.102004	0.095173	0.283823	0.909469
	5128_53	Q96DU3	SLAMF6	-0.154426	0.105932	0.144902	0.912775		-0.087626	0.0657895	0.182888	0.909469
	4332_6	Q9P126	CLEC1B	-0.172474	0.118467	0.145425	0.912775		-0.107372	0.0972222	0.269422	0.909469
	9350_3	Q6MZW2	FSTL4	0.484656	0.333333	0.145955	0.912775		-0.0222567	0.10559	0.833056	0.985584
	8028_22	Q9NQ38	SPINK5	0.21297	0.146517	0.146071	0.912775		0.149049	0.139163	0.284152	0.909469
	2864_2	Q02750	MAP2K1	0.433155	0.298574	0.146851	0.912775		0.2849	0.191453	0.136726	0.909469
	9253_52	P16442	ABO	-0.149982	0.103436	0.147059	0.912775		n/a	n/a	n/a	n/a
	5636_10	P55083	MFAP4	-0.136482	0.0941464	0.147149	0.912775		-0.131073	0.0904154	0.147149	0.909469
	15503_15	O00292	LEFTY2	0.147368	0.101939	0.148275	0.912775		0.137322	0.0907307	0.130149	0.909469
	10346_5	P40763	STAT3	0.173264	0.120052	0.148952	0.912775		n/a	n/a	n/a	n/a
	11214_40	Q9UBS3	DNAJB9	0.585192	0.405888	0.149371	0.912775		n/a	n/a	n/a	n/a
	9786_310	P46695	IER3	0.486385	0.337427	0.149456	0.912775		0.00214823	0.201396	0.991489	0.996994
	11351_233	Q9H9Q4	NHEJ1	-0.30489	0.211684	0.14978	0.912775		0.0671436	0.102367	0.511879	0.938099
	12635_9	O14717	TRDMT1	-0.106435	0.0740591	0.150673	0.912775		-0.0617806	0.042988	0.150673	0.909469
	2700_56	P07225	PROS1	0.444103	0.309231	0.150959	0.912775		-0.122498	0.156125	0.432679	0.928762
	15607_56	P30613	PKLR	0.211106	0.147096	0.151242	0.912775		0.144159	0.191318	0.451149	0.928762
	19207_119	P55263	ADK	0.500891	0.349376	0.151665	0.912775		n/a	n/a	n/a	n/a
	13954_9	Q96EK6	GNPNAT1	-0.425451	0.297246	0.152341	0.912775		-0.19816	0.188957	0.294316	0.909469
	5487_7	Q9NQ25	SLAMF7	0.138272	0.096649	0.152529	0.912775		0.0115412	0.0268825	0.667691	0.971956
	9839_148	P58753	TIRAP	-0.138132	0.0965688	0.152601	0.912775		0.0590972	0.0837599	0.480465	0.931744
	19601_15	Q96DX5	ASB9	-0.575	0.4025	0.153127	0.912775		n/a	n/a	n/a	n/a
	5542_22	O14786	NRP1	0.0945241	0.0661669	0.153127	0.912775		-0.00965562	0.0592211	0.870484	0.985584
	18173_11	O95154	AKR7A3	-0.134181	0.094162	0.154157	0.912775		-0.100352	0.0704225	0.154157	0.909469
	9834_62	P00325	ADH1B	-0.223605	0.156985	0.154338	0.912775		-0.388466	0.272727	0.154338	0.909469
	12703_6	Q8TDX7	NEK7	-0.257787	0.181135	0.154687	0.912775		-0.189725	0.133312	0.154687	0.909469
	4455_89	Q08431	MFGE8	0.110939	0.0779674	0.154769	0.912775		0.0921392	0.0647551	0.154769	0.909469
	8759_29	Q9NPC4	A4GALT	-0.11147	0.0783522	0.154829	0.912775		-0.141559	0.0669947	0.0346013	0.909469
	15523_9	P13716	ALAD	-0.114813	0.0807766	0.155211	0.912775		n/a	n/a	n/a	n/a
	19188_21	Q99733	NAP1L4	-0.168187	0.118586	0.156112	0.912775		-0.117381	0.125508	0.349659	0.928762
	8476_11	P10645	CHGA	0.110651	0.0781065	0.15658	0.912775		0.128346	0.0905971	0.15658	0.909469
	13973_62	Q8NG68	TTL	0.524284	0.371108	0.157729	0.912775		0.252975	0.201759	0.209898	0.909469
	18881_7	P48960	CD97	0.261438	0.185458	0.158631	0.912775		0.366349	0.199365	0.0661244	0.909469
	10580_14	Q6UW10	SFTA2	0.399819	0.283772	0.158851	0.912775		n/a	n/a	n/a	n/a
	8235_48	P05060	CHGB	-0.328576	0.233902	0.160092	0.912775		-0.309813	0.220545	0.160092	0.909469
	4831_4	P14151	SELL	0.0726911	0.0517799	0.160365	0.912775		0.0528411	0.0376403	0.160365	0.909469
	3299_29	O94779	CNTN5	0.103359	0.0737609	0.161132	0.912775		0.0661121	0.045826	0.149112	0.909469
	3795_6	Q13443	ADAM9	0.664105	0.474251	0.161416	0.912775		n/a	n/a	n/a	n/a
	7856_51	Q8WW52	FAM151A	0.106892	0.0763516	0.161513	0.912775		0.113567	0.0801907	0.156712	0.909469
	8795_48	P02786	TFRC	-0.377135	0.269382	0.161513	0.912775		-0.126154	0.18359	0.491988	0.936681
	10571_14	P26572	MGAT1	-0.480892	0.343949	0.162069	0.912775		n/a	n/a	n/a	n/a
	5618_50	P58499	FAM3B	0.111091	0.0795311	0.162466	0.912775		n/a	n/a	n/a	n/a
	7871_16	Q24JP5	TMEM132A	0.131154	0.0939589	0.162757	0.912775		0.0668722	0.0460043	0.146055	0.909469
	11277_23	P18850	ATF6	-0.509128	0.365112	0.163183	0.912775		n/a	n/a	n/a	n/a
	4920_10	P61626	LYZ	0.0718563	0.0516111	0.163842	0.912775		0.0572467	0.0411177	0.163842	0.909469
	6060_2	P12273	PIP	0.0593149	0.0426065	0.163875	0.912775		0.0703667	0.0505451	0.163875	0.909469
	15391_114	Q14393	GAS6	-0.101154	0.0726923	0.164063	0.912775		-0.0913512	0.0656478	0.164063	0.909469
	4459_68	Q16549	PCSK7	-0.100439	0.0721908	0.164133	0.912775		-0.057398	0.0310906	0.0648699	0.909469
	10754_113	Q9HC23	PROK2	0.0634099	0.0456163	0.164507	0.912775		0.0380029	0.0273388	0.164507	0.909469
	19213_1	O60575	SPINK4	0.123386	0.0889526	0.165412	0.912775		0.0900995	0.0649555	0.165412	0.909469
	13088_397	P35070	BTC	-0.173704	0.12524	0.16545	0.912775		-0.0641958	0.0462848	0.16545	0.909469
	15499_11	O75882	ATRN	-0.0902856	0.0650954	0.16545	0.912775		0.0116656	0.0477965	0.807178	0.983187
	13929_27	Q9UKG9	CROT	-0.0771112	0.0556705	0.166011	0.913061		-0.0578442	0.0417607	0.166011	0.909469
	9077_10	O60476	MAN1A2	0.131419	0.0952703	0.167761	0.915789		0.0630769	0.061978	0.308806	0.909469
	2836_68	P80188	LCN2	0.347177	0.251785	0.167936	0.915789		n/a	n/a	n/a	n/a
	15333_11	Q99470	SDF2	-0.103742	0.0752551	0.168039	0.915789		n/a	n/a	n/a	n/a
	16763_11	O14960	LECT2	0.076951	0.0562613	0.171393	0.921417		0.00781541	0.0416822	0.851269	0.985584
	9026_40	Q6UX41	BTNL8	0.163868	0.120215	0.172842	0.921417		0.0765564	0.0883343	0.386125	0.928762
	17785_11	O43598	RCL	-0.247141	0.181703	0.173786	0.921417		-0.214978	0.16056	0.180595	0.909469
	5508_62	P07339	CTSD	-0.130876	0.096467	0.17488	0.921417		-0.0905612	0.0667517	0.17488	0.909469
	9173_21	P36871	PGM1	0.248705	0.183938	0.176339	0.921417		0.197912	0.108685	0.0686128	0.909469
	17748_21	Q53FA7	TP53I3	0.0653517	0.048416	0.177082	0.921417		0.0581457	0.0430775	0.177082	0.909469
	15483_377	O00468	AGRN	0.101255	0.0753138	0.178805	0.921417		0.00682806	0.0577281	0.905846	0.985584
	11441_11	P06737	PYGL	-0.218391	0.162487	0.178932	0.921417		0.0121255	0.131241	0.926387	0.985584
	2925_9	P05121	SERPINE1	-0.384224	0.287532	0.181457	0.921417		-0.123062	0.17345	0.478016	0.931744
	8065_245	P0C8F1	PATE4	-0.203937	0.152756	0.181859	0.921417		-0.0909761	0.0714549	0.202949	0.909469
	5648_28	Q6GPI1	CTRB2	0.100446	0.0752551	0.18196	0.921417		-0.0639911	0.0425864	0.132938	0.909469
	3866_7	Q9Y3A5	SBDS	0.230063	0.172468	0.182222	0.921417		0.181523	0.13608	0.182222	0.909469
	19176_27	Q9NUQ9	FAM49B	-0.513238	0.384929	0.182422	0.921417		n/a	n/a	n/a	n/a
	2681_23	P14210	HGF	0.21746	0.163492	0.183486	0.921417		0.144509	0.107725	0.17977	0.909469
	9015_1	Q9Y2Y8	PRG3	0.3125	0.234954	0.183502	0.921417		-0.0693603	0.193266	0.719681	0.973167
	9816_37	Q96CN7	ISOC1	0.149318	0.112763	0.185445	0.921417		0.0680272	0.0676871	0.314885	0.909813
	8364_74	Q9Y2C2	UST	0.195018	0.147331	0.185612	0.921417		-0.0168717	0.0629174	0.788579	0.977891
	9828_86	P07864	LDHC	0.509669	0.385359	0.185975	0.921417		0.243194	0.13657	0.0749564	0.909469
	2789_26	P09237	MMP7	0.0834068	0.0631282	0.186425	0.921417		0.0796098	0.0563247	0.157536	0.909469
	3440_7	P12544	GZMA	0.36332	0.275052	0.186531	0.921417		n/a	n/a	n/a	n/a
	6572_10	Q86VH4	LRRTM4	0.479401	0.363296	0.186973	0.921417		0.202247	0.181648	0.265536	0.909469
	14048_7	Q9NPH3	IL1RAP	-0.100517	0.0762131	0.187206	0.921417		0.0233375	0.026283	0.374578	0.928762
	17758_79	Q7Z4W1	DCXR	0.259912	0.197137	0.187358	0.921417		n/a	n/a	n/a	n/a
	17675_17	Q9NPJ3	ACOT13	-0.454997	0.345136	0.187399	0.921417		0.173375	0.163313	0.288412	0.909469
	10445_20	O95445	APOM	-0.165944	0.125903	0.187493	0.921417		-0.104159	0.0807736	0.197219	0.909469
	15589_1	P02774	GC	0.201805	0.153404	0.188339	0.921417		0.154814	0.117684	0.188339	0.909469
	16890_37	Q8N6G6	ADAMTSL1	0.10231	0.0779502	0.189351	0.921417		0.140747	0.133587	0.292065	0.909469
	7227_75	O43405	COCH	0.084461	0.0643957	0.189657	0.921417		n/a	n/a	n/a	n/a
	3302_58	O76096	CST7	0.0866931	0.066221	0.190484	0.921417		0.0773286	0.0469244	0.099365	0.909469
	6431_68	Q9UHG3	PCYOX1	-0.0892525	0.0684269	0.192115	0.921417		-0.0275985	0.0303806	0.363654	0.928762
	6391_52	Q8N6C8	LILRA3	0.0607583	0.0465966	0.19226	0.921417		-0.0572828	0.0389693	0.141577	0.909469
	6904_14	O43300	LRRTM2	0.294256	0.227433	0.19573	0.921417		n/a	n/a	n/a	n/a
	2813_11	O00253	AGRP	-0.115656	0.0894325	0.195936	0.921417		-0.110495	0.0860256	0.198986	0.909469
	16809_1	O00746	NME4	0.152	0.117538	0.195944	0.921417		0.0687256	0.0531441	0.195944	0.909469
	4157_2	P00734	F2	0.204444	0.158222	0.19631	0.921417		0.197256	0.152659	0.19631	0.909469
	5316_54	P00734	F2	0.236869	0.183316	0.19631	0.921417		0.222331	0.174339	0.20221	0.909469
	7905_30	P00738	HP	-0.0806054	0.062654	0.198263	0.921417		0.0298292	0.0452249	0.509527	0.938099
	14133_93	P27930	IL1R2	-0.0838619	0.0651868	0.198273	0.921417		-0.0389998	0.0412939	0.344943	0.928762
	6049_64	Q13332	PTPRS	-0.247355	0.192443	0.198673	0.921417		-0.232812	0.181128	0.198673	0.909469
	5837_49	P42702	LIFR	-0.184129	0.143297	0.198811	0.921417		-0.280828	0.168317	0.0952266	0.909469
	9267_2	Q9UI42	CPA4	0.0811167	0.0632078	0.199375	0.921417		0.01405	0.0342735	0.681852	0.971956
	7997_118	Q14184	DOC2B	0.534188	0.416667	0.199825	0.921417		n/a	n/a	n/a	n/a
	11211_7	Q15813	TBCE	-0.230616	0.17992	0.199924	0.921417		-0.149244	0.115869	0.197731	0.909469
	10977_55	Q8WVF2	UCMA	-0.0976357	0.0761821	0.19998	0.921417		-0.0183892	0.0649441	0.777059	0.976097
	10835_25	Q9UNA3	A4GNT	-0.371736	0.290323	0.200396	0.921417		n/a	n/a	n/a	n/a
	12575_30	P11586	MTHFD1	0.232558	0.182002	0.201328	0.921417		0.182106	0.142518	0.201328	0.909469
	10702_1	Q2UY09	COL28A1	0.508658	0.398268	0.201541	0.921417		0.212187	0.199129	0.286616	0.909469
	4324_33	P09228	CST2	-0.0882598	0.0693866	0.203373	0.921417		-0.0201265	0.0431282	0.640738	0.968434
	5006_71	O15264	MAPK13	-0.220588	0.173875	0.204564	0.921417		-0.118743	0.114483	0.299638	0.909469
	9343_16	P14784	IL2RB	0.234504	0.184917	0.204742	0.921417		0.264798	0.184839	0.151977	0.909469
	12940_35	P43353	ALDH3B1	0.193333	0.152593	0.205159	0.921417		0.118779	0.145985	0.415853	0.928762
	5350_14	Q9Y625	GPC6	0.416918	0.329305	0.205493	0.921417		-0.0919854	0.235883	0.696565	0.971956
	4154_57	P16109	SELP	-0.0920643	0.0728734	0.206465	0.921417		-0.1117	0.0911501	0.220404	0.909469
	5610_32	Q5VUB5	FAM171A1	-2.98067	2.36258	0.207088	0.921417		n/a	n/a	n/a	n/a
	9251_28	Q9Y2E5	MAN2B2	0.0631432	0.0500695	0.207269	0.921417		0.0529384	0.0419776	0.207269	0.909469
	6433_57	Q96MK3	FAM20A	-0.165609	0.131345	0.207356	0.921417		n/a	n/a	n/a	n/a
	13059_33	Q969G6	RFK	-0.206977	0.164341	0.207874	0.921417		n/a	n/a	n/a	n/a
	4886_3	P80098	CCL7	-0.107805	0.0856031	0.207901	0.921417		n/a	n/a	n/a	n/a
	5593_11	Q14554	PDIA5	-0.0363204	0.028866	0.208304	0.921417		-0.0261984	0.0208214	0.208304	0.909469
	3807_1	Q9GZV9	FGF23	-0.455426	0.362403	0.208868	0.921417		n/a	n/a	n/a	n/a
	18458_4	Q9H7Z7	PTGES2	-0.322778	0.257406	0.209854	0.921417		n/a	n/a	n/a	n/a
	17474_106	O95619	YEATS4	0.473573	0.378436	0.21079	0.921417		0.0824129	0.162277	0.611556	0.956923
	19558_10	O75096	LRP4	0.077389	0.0619112	0.2113	0.921417		0.0181865	0.0455943	0.689984	0.971956
	19560_23	Q9HCM2	PLXNA4	-0.2668	0.213641	0.211729	0.921417		-0.178884	0.143241	0.211729	0.909469
	6434_18	O75106	AOC2	0.413467	0.331364	0.212115	0.921417		n/a	n/a	n/a	n/a
	17686_27	Q99426	TBCB	-0.360025	0.289407	0.213496	0.921417		-0.234016	0.188115	0.213496	0.909469
	19251_56	P10124	SRGN	-0.125803	0.10114	0.213554	0.921417		0.214056	0.197425	0.278259	0.909469
	8043_153	P49747	COMP	0.124677	0.100332	0.213998	0.921417		0.139037	0.111888	0.213998	0.909469
	2879_9	P01011	SERPINA3	-0.121414	0.0977131	0.214033	0.921417		-0.170616	0.139218	0.220375	0.909469
	6408_2	P55103	INHBC	-0.228764	0.184363	0.214666	0.921417		-0.111479	0.219647	0.611778	0.956923
	3216_2	P01833	PIGR	-0.156008	0.125791	0.214893	0.921417		-0.11032	0.105575	0.296049	0.909469
	7950_142	Q6UXG8	BTNL9	0.425447	0.34342	0.2154	0.921417		0.255417	0.206172	0.2154	0.909469
	15453_3	P02760	AMBP	-0.220217	0.177798	0.215502	0.921417		n/a	n/a	n/a	n/a
	4342_10	P05362	ICAM1	0.0799162	0.0646513	0.216417	0.921417		0.0139978	0.0281495	0.619	0.957916
	10366_11	P16234	PDGFRA	-0.225271	0.182514	0.217104	0.921417		-0.171371	0.144153	0.234514	0.909469
	14688_6	P35236	PTPN7	0.619114	0.50277	0.218171	0.921417		0.362684	0.242072	0.134069	0.909469
	2811_27	Q15389	ANGPT1	0.330383	0.268437	0.218409	0.921417		-0.0435109	0.152288	0.775097	0.976097
	3449_58	P29622	SERPINA4	0.064311	0.0522968	0.218798	0.921417		0.0454394	0.0369507	0.218798	0.909469
	17746_77	Q9Y3D6	FIS1	-0.150608	0.122544	0.219069	0.921417		-0.104446	0.0927975	0.260367	0.909469
	11161_5	Q8N0X7	SPG20	-0.452145	0.367987	0.219184	0.921417		n/a	n/a	n/a	n/a
	8773_172	Q9NT22	EMILIN3	0.0941597	0.0767282	0.219753	0.921417		0.157686	0.267769	0.555936	0.956923
	8297_8	Q8IXB1	DNAJC10	1.10791	0.902883	0.219794	0.921417		-0.0665468	0.197542	0.736212	0.973343
	11278_4	P13942	COL11A2	-0.107536	0.0876376	0.219803	0.921417		-0.107424	0.0812227	0.185975	0.909469
	6930_95	P61647	ST8SIA6	0.454475	0.370428	0.219864	0.921417		0.17069	0.221552	0.441046	0.928762
	15570_99	P20023	CR2	0.14167	0.115552	0.220188	0.921417		0.12463	0.107988	0.248455	0.909469
	17751_68	P53674	CRYBB1	-0.126157	0.103009	0.220681	0.921417		-0.0851563	0.0695313	0.220681	0.909469
	19124_9	Q8WVY7	UBLCP1	-0.181764	0.148464	0.220839	0.921417		-0.193951	0.158418	0.220839	0.909469
	5139_32	O95185	UNC5C	-0.133811	0.109319	0.220936	0.921417		-0.350716	0.202454	0.083216	0.909469
	3421_54	P32971	TNFSF8	-0.168367	0.138484	0.224065	0.921417		n/a	n/a	n/a	n/a
	4834_61	P29317	EPHA2	0.161905	0.133333	0.224639	0.921417		0.183899	0.143646	0.200468	0.909469
	5231_79	Q8NBP7	PCSK9	-0.0849395	0.0701479	0.225948	0.921417		-0.0858729	0.0709188	0.225948	0.909469
	3457_57	Q15063	POSTN	-0.122768	0.101562	0.226743	0.921417		-0.177328	0.148178	0.231415	0.909469
	8960_3	Q6P179	ERAP2	-0.0921674	0.0762998	0.227061	0.921417		-0.0581518	0.0449754	0.196022	0.909469
	14091_42	O75828	CBR3	-0.0714979	0.0592041	0.227182	0.921417		n/a	n/a	n/a	n/a
	18873_8	P31997	CEACAM8	-0.317503	0.263229	0.227746	0.921417		n/a	n/a	n/a	n/a
	2580_83	P05164	MPO	0.0847654	0.0702838	0.227801	0.921417		0.145283	0.0836769	0.0825228	0.909469
	11431_235	P46063	RECQL	0.0937381	0.0779886	0.229384	0.921417		-0.0548262	0.187259	0.769688	0.97469
	13943_38	Q9C005	DPY30	0.340216	0.283186	0.2296	0.921417		0.216728	0.179234	0.226588	0.909469
	18387_7	P50502	ST13	-0.410305	0.341603	0.229706	0.921417		0.0923423	0.210586	0.661022	0.971398
	3313_21	Q15485	FCN2	-0.0540915	0.0450763	0.230139	0.921417		n/a	n/a	n/a	n/a
	17777_31	Q96GA7	SDSL	0.0818381	0.0682845	0.230727	0.921417		0.0491294	0.0398815	0.217992	0.909469
	13947_371	Q9BQG2	NUDT12	0.0616057	0.0514706	0.231341	0.921417		-0.0116878	0.0388201	0.763357	0.973343
	15316_262	Q9NX01	TXNL4B	-0.163535	0.136745	0.231733	0.921417		n/a	n/a	n/a	n/a
	16914_104	P08571	CD14	0.100964	0.084625	0.232842	0.921417		0.110046	0.0922374	0.232842	0.909469
	8969_49	P08571	CD14	0.127177	0.106596	0.232842	0.921417		0.0758547	0.0722934	0.294058	0.909469
	12334_25	P34896	SHMT1	0.0667816	0.0560103	0.233141	0.921417		0.0712244	0.0426393	0.094842	0.909469
	2741_22	O43699	SIGLEC6	-0.108088	0.0908293	0.23404	0.921417		-0.0438612	0.0355724	0.217572	0.909469
	19273_3	P00390	GSR	-0.206195	0.173451	0.234528	0.921417		-0.155023	0.130406	0.234528	0.909469
	17819_30	Q6P587	FAHD1	-0.191674	0.161482	0.23524	0.921417		-0.0145742	0.0445555	0.74359	0.973343
	2774_10	Q14005	IL16	0.0642128	0.0541108	0.235349	0.921417		-0.00655208	0.033805	0.846317	0.985584
	13986_6	O43813	LANCL1	-0.180938	0.152498	0.235428	0.921417		-0.183168	0.14604	0.209756	0.909469
	19113_66	Q9UJC5	SH3BGRL2	-0.206084	0.1737	0.235448	0.921417		-0.193192	0.162833	0.235448	0.909469
	18830_1	Q8WWA0	ITLN1	0.223211	0.188201	0.235613	0.921417		0.101583	0.124011	0.412701	0.928762
	12859_33	O75521	ECI2	0.0806392	0.0680045	0.235704	0.921417		0.055343	0.0466718	0.235704	0.909469
	3651_50	P35968	KDR	0.0664711	0.0560885	0.235974	0.921417		0.0525002	0.0442999	0.235974	0.909469
	8398_277	P49788	RARRES1	0.0778152	0.065687	0.236161	0.921417		-0.0420437	0.0468799	0.369805	0.928762
	19334_62	O95881	TXNDC12	0.260397	0.220729	0.238116	0.921417		0.0380913	0.158225	0.809756	0.983187
	4546_27	Q9UHX3	ADGRE2	-0.0692308	0.0586895	0.238155	0.921417		-0.0671827	0.0569533	0.238155	0.909469
	15447_45	Q00796	SORD	-0.109005	0.0924171	0.238204	0.921417		-0.0737922	0.0900066	0.4123	0.928762
	5337_64	P42081	CD86	0.38484	0.326531	0.238569	0.921417		n/a	n/a	n/a	n/a
	3605_77	P48740	MASP1	-0.264242	0.224242	0.238646	0.921417		-0.182308	0.144615	0.207439	0.909469
	12361_102	P62070	RRAS2	0.0899915	0.0764856	0.239363	0.921417		-0.17285	0.177066	0.32897	0.920156
	9231_23	Q9NX62	IMPAD1	0.0735813	0.0625498	0.23945	0.921417		0.0782795	0.071282	0.272131	0.909469
	10521_10	Q9BRK3	MXRA8	-0.268194	0.228182	0.239855	0.921417		-0.0903277	0.128297	0.481402	0.931744
	8428_102	Q9P121	NTM	0.0786558	0.0672083	0.241868	0.921417		0.0516163	0.0469239	0.271332	0.909469
	4913_78	O15467	CCL16	-0.0506567	0.043286	0.241889	0.921417		n/a	n/a	n/a	n/a
	5018_68	P30041	PRDX6	-0.223941	0.191368	0.241915	0.921417		n/a	n/a	n/a	n/a
	16558_2	Q99972	MYOC	0.0763773	0.0653172	0.242271	0.921417		0.0520755	0.0469434	0.26729	0.909469
	8243_55	P00995	SPINK1	0.189762	0.162401	0.242614	0.921417		0.17083	0.148268	0.24925	0.909469
	18381_16	P05091	ALDH2	-0.284775	0.24425	0.243647	0.921417		-0.106744	0.104064	0.305009	0.909469
	8794_13	P16444	DPEP1	0.0769446	0.0660325	0.243916	0.921417		n/a	n/a	n/a	n/a
	19365_11	O15382	BCAT2	0.156098	0.134146	0.244571	0.921417		0.127105	0.112423	0.258223	0.909469
	4549_78	Q11128	FUT5	-0.0648878	0.0557914	0.244812	0.921417		n/a	n/a	n/a	n/a
	2837_3	P08581	MET	0.1589	0.136746	0.245231	0.921417		0.110669	0.153662	0.471397	0.928762
	4153_11	P01011	SERPINA3	-0.0851725	0.0733603	0.245635	0.921417		-0.0563815	0.0453756	0.214033	0.909469
	17791_25	P37235	HPCAL1	-0.203202	0.175493	0.246907	0.921417		-0.146605	0.0898025	0.102568	0.909469
	11390_24	P35219	CA8	-0.0610418	0.0529029	0.248563	0.921417		-0.10166	0.0622407	0.102399	0.909469
	15603_20	P17301	ITGA2	0.234914	0.203664	0.24873	0.921417		0.149155	0.138868	0.282789	0.909469
	3320_49	Q16270	IGFBP7	0.080173	0.0695276	0.248865	0.921417		0.0376744	0.0495349	0.446918	0.928762
	17513_11	P50995	ANXA11	0.138776	0.120408	0.249098	0.921417		n/a	n/a	n/a	n/a
	4924_32	P03956	MMP1	-0.0749175	0.0650165	0.249204	0.921417		-0.00986379	0.0434476	0.820403	0.984081
	2890_59	Q9NRJ3	CCL28	-0.372051	0.323049	0.24945	0.921417		n/a	n/a	n/a	n/a
	12831_21	Q96BS2	TESC	0.0820637	0.0713296	0.249944	0.921417		0.00248139	0.0433115	0.954313	0.988343
	10781_19	Q6UXB4	CLEC4G	0.193389	0.168229	0.250325	0.921417		0.239752	0.211801	0.257649	0.909469
	12764_3	Q92556	ELMO1	0.234345	0.205882	0.255017	0.921417		0.0100172	0.108758	0.926614	0.985584
	19115_13	Q96DG6	CMBL	0.142687	0.125373	0.255081	0.921417		0.009113	0.110571	0.934315	0.985584
	16872_248	O43708	GSTZ1	0.0788967	0.0694035	0.255629	0.921417		0.00162075	0.032595	0.960343	0.989114
	18382_109	P21964	COMT	0.245742	0.216545	0.256446	0.921417		0.176955	0.145679	0.224485	0.909469
	8325_37	P08319	ADH4	-0.188609	0.1662	0.256446	0.921417		-0.213878	0.171103	0.2113	0.909469
	9838_4	Q15797	SMAD1	0.41	0.362	0.257384	0.921417		0.153742	0.242177	0.525538	0.942874
	7861_9	Q01974	ROR2	-0.144497	0.127616	0.257519	0.921417		n/a	n/a	n/a	n/a
	3151_6	P01589	IL2RA	0.263158	0.233178	0.259079	0.921417		0.244431	0.216584	0.259079	0.909469
	9525_1	Q13308	PTK7	0.241338	0.213859	0.259112	0.921417		-0.0355664	0.123264	0.772935	0.975814
	6461_54	P02656	APOC3	0.137767	0.12209	0.259149	0.921417		0.137898	0.122206	0.259149	0.909469
	13545_97	Q8N9N8	EIF1AD	0.102112	0.0905193	0.25929	0.921417		0.0825977	0.076797	0.282136	0.909469
	9326_33	P19823	ITIH2	-0.0783284	0.0695086	0.25979	0.921417		-0.0161916	0.0292629	0.580048	0.956923
	12424_107	Q9P016	THYN1	-0.414673	0.368421	0.26036	0.921417		n/a	n/a	n/a	n/a
	18162_167	Q9NWZ3	IRAK4	0.288615	0.256708	0.260888	0.921417		0.200584	0.172347	0.244488	0.909469
	10074_128	P25440	BRD2	-1.06296	0.947407	0.261875	0.921417		n/a	n/a	n/a	n/a
	5740_17	Q9Y6N7	ROBO1	-0.107623	0.0959641	0.262077	0.921417		-0.177695	0.17026	0.296639	0.909469
	10603_1	P15516	HTN3	-0.163575	0.145928	0.262318	0.921417		-0.209203	0.190626	0.272444	0.909469
	8299_66	P59901	LILRA4	0.0717772	0.0643124	0.264392	0.921417		0.0604597	0.0463589	0.192177	0.909469
	5223_59	Q14397	GCKR	-0.235566	0.211316	0.264956	0.921417		-0.0633934	0.0568676	0.264956	0.909469
	13123_3	Q9NZU0	FLRT3	-0.0633498	0.0568603	0.265223	0.921417		-0.0538806	0.0402645	0.180843	0.909469
	6414_8	Q86UD1	OAF	-0.0727031	0.0652999	0.265549	0.921417		-0.011022	0.0448397	0.805829	0.983187
	13552_7	Q9UH65	SWAP70	-0.0752454	0.0676118	0.26575	0.921417		-0.0565977	0.0433809	0.192006	0.909469
	11257_1	P09417	QDPR	0.0626268	0.056288	0.265875	0.921417		0.0513834	0.0461826	0.265875	0.909469
	14054_17	Q13261	IL15RA	-0.0658737	0.0594693	0.267995	0.921417		-0.0361211	0.0530703	0.496107	0.936681
	5483_1	Q96B86	RGMA	0.125359	0.113283	0.268467	0.921417		0.0918079	0.0856874	0.283977	0.909469
	3805_16	Q9NQ30	ESM1	0.154834	0.139959	0.268605	0.921417		0.156101	0.141104	0.268605	0.909469
	10490_3	P04843	RPN1	0.132979	0.120346	0.269172	0.921417		0.505226	0.212544	0.0174518	0.903682
	5116_62	Q9HCK4	ROBO2	-0.251968	0.228346	0.269833	0.921417		0.188799	0.166215	0.256011	0.909469
	10907_116	Q9P121	NTM	0.0547566	0.0497788	0.271332	0.921417		0.0861994	0.0783631	0.271332	0.909469
	2828_82	O43278	SPINT1	-0.118431	0.10787	0.272247	0.921417		-0.148253	0.135033	0.272247	0.909469
	18337_4	O60547	GMDS	-0.389439	0.354785	0.272347	0.921417		-0.139334	0.248025	0.574269	0.956923
	19206_20	P36639	NUDT1	0.181598	0.165456	0.272396	0.921417		0.104226	0.0873511	0.232798	0.909469
	5091_28	Q8N423	LILRB2	0.0543492	0.0496508	0.273679	0.921417		-0.0246599	0.0293367	0.400583	0.928762
	7059_14	Q6PI73	LILRA6	-0.0352495	0.0322023	0.273679	0.921417		n/a	n/a	n/a	n/a
	18174_79	Q8WUM4	PDCD6IP	-0.19893	0.18198	0.274334	0.921417		-0.153083	0.144578	0.28968	0.909469
	19143_38	Q6BCY4	CYB5R2	-0.168326	0.154299	0.275313	0.921417		-0.0433369	0.0643554	0.500692	0.936681
	3848_14	P04406	GAPDH	0.372986	0.342007	0.275458	0.921417		0.238133	0.218354	0.275458	0.909469
	7753_21	Q9BUP3	HTATIP2	0.186293	0.170849	0.275539	0.921417		0.150142	0.125354	0.231018	0.909469
	19154_41	P07093	SERPINE2	0.0589988	0.0542312	0.276634	0.921417		0.0499457	0.0399928	0.211713	0.909469
	3581_53	P02765	AHSG	0.0592863	0.0545097	0.276759	0.921417		0.0379428	0.0348858	0.276759	0.909469
	15441_6	P17900	GM2A	-0.0821918	0.0756538	0.277293	0.921417		0.0108294	0.0496566	0.827363	0.98518
	11098_1	O00764	PDXK	-0.152582	0.140845	0.27866	0.921417		n/a	n/a	n/a	n/a
	15367_38	Q8TDL5	BPIFB1	-0.310703	0.28706	0.27909	0.921417		-0.0131187	0.186643	0.943965	0.986962
	18319_7	O00330	PDHX	0.53698	0.497155	0.280095	0.921417		-0.0848485	0.112727	0.451637	0.928762
	19563_3	Q9BYH1	SEZ6L	-0.340483	0.31546	0.280445	0.921417		0.0908425	0.172894	0.599289	0.956923
	9394_19	Q9Y646	CPQ	0.0706993	0.0655947	0.281114	0.921417		0.0718423	0.0666551	0.281114	0.909469
	17329_2	Q9BUT1	BDH2	-0.0970149	0.0900497	0.281325	0.921417		0.0873168	0.0758445	0.249625	0.909469
	7822_11	Q9NWW9	HRASLS2	0.402299	0.373563	0.281515	0.921417		n/a	n/a	n/a	n/a
	15298_199	Q8TDF5	NETO1	-0.355126	0.329866	0.281669	0.921417		n/a	n/a	n/a	n/a
	19254_125	P36959	GMPR	0.0598376	0.0555903	0.281746	0.921417		-0.0030541	0.039267	0.938005	0.985584
	4964_67	Q9NZ08	ERAP1	-0.124952	0.116136	0.281969	0.921417		-0.0087269	0.0422228	0.836254	0.985584
	5363_51	O15041	SEMA3E	-0.053344	0.0496284	0.282435	0.921417		-0.0548634	0.044322	0.215776	0.909469
	11656_110	Q9UI08	EVL	0.132816	0.123606	0.282594	0.921417		0.0605442	0.0435374	0.164339	0.909469
	17756_69	P32321	DCTD	-0.228132	0.212766	0.28362	0.921417		0.349845	0.241486	0.147416	0.909469
	7945_10	Q9H2E6	SEMA6A	-0.223016	0.208006	0.283646	0.921417		-0.0877193	0.211876	0.678865	0.971956
	7083_74	O95460	MATN4	0.0854392	0.0798235	0.284461	0.921417		n/a	n/a	n/a	n/a
	13381_49	P15291	B4GALT1	-0.104817	0.0980326	0.284978	0.921417		-0.0748003	0.0699589	0.284978	0.909469
	15604_18	P45984	MAPK9	0.137595	0.128927	0.285869	0.921417		1.57568	1.99291	0.429152	0.928762
	12560_9	Q8TCD5	NT5C	0.0756302	0.0709617	0.286519	0.921417		0.160866	0.156613	0.304345	0.909469
	11708_2	P31025	LCN1	-0.285714	0.268266	0.286858	0.921417		n/a	n/a	n/a	n/a
	12343_14	Q15057	ACAP2	0.371575	0.349315	0.287453	0.921417		0.250577	0.235566	0.287453	0.909469
	14101_2	P26992	CNTFR	-0.103207	0.0971152	0.287904	0.921417		-0.0792733	0.074594	0.287904	0.909469
	7089_42	Q9BT88	SYT11	0.290227	0.273445	0.288521	0.921417		0.130591	0.111022	0.239491	0.909469
	8606_39	Q14956	GPNMB	-0.0648208	0.0610749	0.288538	0.921417		-0.125603	0.0614786	0.0410487	0.909469
	18343_10	Q9NUI1	DECR2	0.072031	0.067928	0.288961	0.921417		0.0422065	0.0398023	0.288961	0.909469
	17776_15	Q9BY49	PECR	0.209197	0.197539	0.289592	0.921417		0.0525949	0.0527691	0.31891	0.911496
	6471_53	Q92496	CFHR4	0.0805444	0.0762394	0.290755	0.921417		-0.0668945	0.043457	0.123725	0.909469
	12563_2	O95379	TNFAIP8	-0.127775	0.120979	0.290886	0.921417		-0.0990315	0.083099	0.233367	0.909469
	17377_1	P42330	AKR1C3	0.184452	0.175265	0.292607	0.921417		0.138549	0.0737571	0.0603192	0.909469
	17724_3	Q9NZC7	WWOX	0.292086	0.277698	0.292885	0.921417		0.074359	0.070696	0.292885	0.909469
	15466_30	P20849	COL9A1	0.283951	0.270233	0.293368	0.921417		0.111892	0.106486	0.293368	0.909469
	9312_8	P25311	AZGP1	-0.0908326	0.0866274	0.294388	0.921417		-0.0550178	0.0524707	0.294388	0.909469
	7173_141	Q8N3T6	TMEM132C	0.0976114	0.0931328	0.294598	0.921417		n/a	n/a	n/a	n/a
	18871_24	Q9BQI0	AIF1L	0.0543665	0.0519065	0.294918	0.921417		n/a	n/a	n/a	n/a
	13124_20	Q6UXK2	ISLR2	0.108259	0.103593	0.296002	0.921417		-0.168625	0.110458	0.126862	0.909469
	16882_27	Q9NRX4	PHPT1	-0.10024	0.0959233	0.296023	0.921417		n/a	n/a	n/a	n/a
	5089_11	P16871	IL7R	-0.238276	0.228137	0.29628	0.921417		-0.114147	0.10929	0.29628	0.909469
	5532_53	P11362	FGFR1	-0.200855	0.192308	0.29628	0.921417		-0.160684	0.153846	0.29628	0.909469
	18312_68	Q9UGV2	NDRG3	-0.233067	0.223214	0.296422	0.921417		-0.025	0.124816	0.84125	0.985584
	6627_25	P54315	PNLIPRP1	-0.129604	0.124147	0.296506	0.921417		n/a	n/a	n/a	n/a
	10499_1	Q96A25	TMEM106A	-0.327119	0.313559	0.296836	0.921417		n/a	n/a	n/a	n/a
	8007_19	P07858	CTSB	0.0858896	0.0823502	0.296958	0.921417		0.159509	0.108589	0.141853	0.909469
	9385_4	P10253	GAA	0.0660885	0.0633971	0.297202	0.921417		n/a	n/a	n/a	n/a
	3810_50	P09769	FGR	-0.137328	0.131745	0.297239	0.921417		-0.0677355	0.0713427	0.342398	0.928762
	17726_3	Q9NR31	SAR1A	-0.132755	0.127418	0.297465	0.921417		n/a	n/a	n/a	n/a
	2644_11	P17252	PRKCA	0.251238	0.241337	0.297864	0.921417		n/a	n/a	n/a	n/a
	14655_1	Q9NVM6	DNAJC17	0.199556	0.191781	0.298089	0.921417		0.0899809	0.116784	0.441008	0.928762
	12571_14	P36405	ARL3	-0.143277	0.137815	0.29851	0.921417		0.225223	0.186681	0.22764	0.909469
	6629_3	P60022	DEFB1	-0.0721412	0.0694551	0.298956	0.921417		-0.0311669	0.0432472	0.471112	0.928762
	3132_1	P49767	VEGFC	-0.144554	0.139356	0.299596	0.921417		-0.0777269	0.103575	0.452988	0.928762
	2827_23	P78423	CX3CL1	-0.185835	0.179208	0.299745	0.921417		-0.173919	0.174322	0.31843	0.911496
	3348_49	P13497	BMP1	0.263889	0.25463	0.300033	0.921417		0.0837851	0.189749	0.658809	0.971398
	4435_66	Q6UWV6	ENPP7	-0.027621	0.0266603	0.300185	0.921417		n/a	n/a	n/a	n/a
	9233_71	P48307	TFPI2	-0.348026	0.336088	0.300427	0.921417		-0.22281	0.215168	0.300427	0.909469
	3324_51	Q9HBG7	LY9	0.0651833	0.0629897	0.30075	0.921417		0.0307467	0.0510005	0.546595	0.952436
	15440_57	P16519	PCSK2	0.222222	0.214896	0.301094	0.921417		0.0753181	0.0895674	0.400399	0.928762
	13090_17	P06703	S100A6	0.78403	0.759097	0.301676	0.921417		-0.033877	0.223338	0.879435	0.985584
	14747_9	O75462	CRLF1	-0.0844697	0.0818182	0.301881	0.921417		-0.0943323	0.0838509	0.260589	0.909469
	14067_6	Q99959	PKP2	-0.204527	0.198354	0.302484	0.921417		-0.15698	0.152243	0.302484	0.909469
	11248_43	P10746	UROS	-0.170162	0.165088	0.302664	0.921417		n/a	n/a	n/a	n/a
	16753_46	P12110	COL6A2	0.0829243	0.0805993	0.303552	0.921417		n/a	n/a	n/a	n/a
	13704_5	P54868	HMGCS2	-0.336996	0.327839	0.303981	0.921417		n/a	n/a	n/a	n/a
	18896_23	Q8IZP7	HS6ST3	0.192872	0.187631	0.303981	0.921417		0.0384615	0.177656	0.828602	0.985584
	9837_60	P15559	NQO1	-0.0687907	0.0669804	0.304408	0.921417		-0.0205981	0.0309734	0.506035	0.938099
	6580_29	P20742	PZP	-0.178098	0.173811	0.305522	0.921417		n/a	n/a	n/a	n/a
	10924_258	Q8WUJ1	CYB5D2	0.0930401	0.0908696	0.305889	0.921417		0.0556421	0.0543441	0.305889	0.909469
	19504_22	P23919	DTYMK	0.321089	0.314123	0.306697	0.921417		-0.0447994	0.209583	0.830738	0.985584
	11514_196	P13987	CD59	0.105033	0.102845	0.307123	0.921417		0.118687	0.118687	0.317311	0.910948
	12990_39	Q99759	MAP3K3	-0.383302	0.375712	0.307633	0.921417		n/a	n/a	n/a	n/a
	5060_62	Q9NZQ7	CD274	0.084571	0.0829208	0.307776	0.921417		0.0720816	0.0706751	0.307776	0.909469
	17856_23	Q9NPB1	NT5M	-0.159253	0.156536	0.308985	0.921417		-0.0784019	0.0770645	0.308985	0.909469
	17769_28	Q8WW12	PCNP	-0.221814	0.218137	0.309223	0.921417		-0.121887	0.116645	0.296049	0.909469
	19376_74	P40261	NNMT	-0.347724	0.343014	0.310712	0.921417		n/a	n/a	n/a	n/a
	3438_10	O95633	FSTL3	-0.253886	0.250777	0.311348	0.921417		0.115538	0.151726	0.446366	0.928762
	18222_34	Q9NR46	SH3GLB2	-0.0610814	0.0604139	0.311993	0.921417		n/a	n/a	n/a	n/a
	8006_12	Q9NXW2	DNAJB12	0.219688	0.217287	0.311993	0.921417		n/a	n/a	n/a	n/a
	5798_3	P55957	BID	0.227394	0.225022	0.312237	0.921417		0.182793	0.180887	0.312237	0.909813
	4309_59	P60174	TPI1	-0.380497	0.376673	0.312422	0.921417		n/a	n/a	n/a	n/a
	18832_65	P0DJI9	SAA2	0.0566734	0.0561704	0.312996	0.921417		0.0715219	0.0509471	0.160365	0.909469
	15516_12	P35542	SAA4	0.0586806	0.0581597	0.312996	0.921417		0.0340166	0.0418666	0.416505	0.928762
	7110_2	Q9UBS4	DNAJB11	-0.145408	0.144133	0.313047	0.921417		n/a	n/a	n/a	n/a
	9398_30	Q9UBC7	GALP	0.311317	0.309555	0.314565	0.921417		0.170181	0.212349	0.422889	0.928762
	2771_35	P08833	IGFBP1	0.237971	0.236671	0.314659	0.921417		0.153326	0.199549	0.442272	0.928762
	8479_4	P09238	MMP10	0.0718447	0.0714563	0.314688	0.921417		0.0715281	0.0673479	0.288204	0.909469
	16825_20	P54252	ATXN3	-0.0779008	0.0774908	0.314757	0.921417		-0.0626035	0.0626035	0.317311	0.910948
	3343_1	Q03154	ACY1	-0.117618	0.117008	0.314794	0.921417		-0.183604	0.128388	0.152694	0.909469
	5129_12	Q14162	SCARF1	-0.0713396	0.071028	0.315193	0.921417		-0.0495637	0.0628272	0.430177	0.928762
	18880_81	P02461	COL3A1	-0.309585	0.30829	0.315281	0.921417		n/a	n/a	n/a	n/a
	16060_99	Q14112	NID2	-0.0582822	0.0580463	0.315347	0.921417		0.0660179	0.0410227	0.10755	0.909469
	3461_58	Q96GW7	BCAN	-0.152602	0.152097	0.315705	0.921417		-0.146318	0.145833	0.315705	0.909901
	3332_57	Q6ZVN8	HFE2	-0.206982	0.206432	0.316023	0.921417		0.0487442	0.115829	0.673881	0.971956
	10630_5	Q9BUP3	HTATIP2	-0.0644258	0.0644258	0.317311	0.921417		-0.0473385	0.0410267	0.248563	0.909469
	16781_2	Q8NFI3	ENGASE	-0.0507578	0.0507578	0.317311	0.921417		n/a	n/a	n/a	n/a
	3470_1	P16581	SELE	0.162912	0.162912	0.317311	0.921417		0.128165	0.147943	0.38632	0.928762
	8786_6	Q6P995	FAM171B	0.123324	0.123861	0.31941	0.921417		0.104808	0.102404	0.306084	0.909469
	19482_11	Q9BSH5	HDHD3	0.102087	0.102651	0.319977	0.921417		n/a	n/a	n/a	n/a
	13717_15	Q15485	FCN2	-0.0689201	0.0693591	0.320383	0.921417		n/a	n/a	n/a	n/a
	10605_22	Q9HDC9	APMAP	-0.191913	0.193196	0.320537	0.921417		-0.0694602	0.112495	0.536938	0.94729
	9832_33	Q93099	HGD	-0.163017	0.164639	0.322102	0.921417		-0.0986745	0.0996564	0.322102	0.917521
	16322_10	Q8WU39	PACAP	-0.157775	0.159727	0.32326	0.921417		-0.15742	0.141123	0.264645	0.909469
	9329_28	Q86YW5	TREML1	-0.330152	0.334363	0.323444	0.921417		-0.0287179	0.270769	0.915534	0.985584
	9175_48	O60469	DSCAM	-0.129874	0.131716	0.324126	0.921417		n/a	n/a	n/a	n/a
	13671_40	P08246	ELANE	-0.0651695	0.0662704	0.325416	0.921417		-0.0739815	0.0752312	0.325416	0.920156
	9580_5	Q13753	LAMC2	0.0690866	0.0702576	0.325443	0.921417		-0.0165016	0.0335244	0.622558	0.96035
	12449_16	O43447	PPIH	0.0972638	0.099147	0.32659	0.921417		-0.455989	0.243194	0.0607927	0.909469
	9870_17	P23381	WARS	-0.0784006	0.0799686	0.326893	0.921417		-0.0619074	0.0574456	0.281181	0.909469
	5834_18	P15248	IL9	-0.220794	0.225467	0.327444	0.921417		-0.137074	0.136364	0.314797	0.909813
	18901_26	P0DMV9	HSPA1B	-0.476351	0.486486	0.327498	0.921417		n/a	n/a	n/a	n/a
	5649_83	Q00888	PSG4	-0.0747513	0.0763646	0.327643	0.921417		-0.0413717	0.0424779	0.330077	0.920156
	4187_49	P52209	PGD	0.237949	0.243208	0.327887	0.921417		n/a	n/a	n/a	n/a
	6626_81	Q9NRB3	CHST12	-0.107474	0.109917	0.328184	0.921417		-0.0706444	0.138902	0.611039	0.956923
	4979_34	Q07507	DPT	-0.0639236	0.0653931	0.328308	0.921417		-0.0407035	0.0449749	0.365451	0.928762
	17170_15	P10092	CALCB	0.0806581	0.0826645	0.329199	0.921417		0.0765515	0.0761799	0.314956	0.909813
	6617_12	Q6DN72	FCRL6	0.147348	0.151277	0.330044	0.921417		n/a	n/a	n/a	n/a
	17350_13	Q9UQN3	CHMP2B	0.0719305	0.0739975	0.331017	0.921417		0.0537883	0.051764	0.298755	0.909469
	4706_17	P11171	EPB41	-0.304082	0.313265	0.331706	0.921417		-0.168838	0.184039	0.358931	0.928762
	12569_25	P48643	CCT5	0.393112	0.406108	0.333044	0.921417		n/a	n/a	n/a	n/a
	9595_11	O60909	B4GALT2	0.0770351	0.0795848	0.333063	0.921417		0.0598896	0.0618717	0.333063	0.920156
	3600_2	Q13231	CHIT1	0.0883318	0.0912605	0.333091	0.921417		-0.0836444	0.0442417	0.0586744	0.909469
	3045_72	P21246	PTN	-0.0908136	0.0939632	0.333804	0.921417		-0.102715	0.105667	0.331017	0.920156
	17231_1	P13796	LCP1	0.161889	0.167791	0.334633	0.921417		0.104328	0.139876	0.455754	0.928762
	8859_51	O75493	CA11	0.131651	0.136588	0.335118	0.921417		0.15562	0.142939	0.276282	0.909469
	3325_2	O00339	MATN2	0.173692	0.180233	0.335191	0.921417		-0.176927	0.130086	0.173804	0.909469
	8233_2	Q86UX2	ITIH5	0.0643015	0.0668356	0.336007	0.921417		0.0782638	0.075188	0.297918	0.909469
	2992_59	Q96F46	IL17RA	0.0322148	0.033557	0.337055	0.921417		0.0381117	0.042587	0.370832	0.928762
	5963_9	Q6E0U4	DMKN	-0.304716	0.318017	0.337975	0.921417		-0.344376	0.268105	0.198973	0.909469
	6920_1	Q6UXV0	GFRAL	0.134204	0.140143	0.338251	0.921417		0.0059727	0.0713879	0.933323	0.985584
	13982_33	Q9NS28	RGS18	0.308394	0.322993	0.339678	0.921417		0.118453	0.143433	0.408893	0.928762
	8014_359	Q5SRI9	MANEA	-0.0622075	0.0652353	0.340293	0.921417		-0.0726581	0.0389215	0.0619316	0.909469
	14151_4	P05161	ISG15	-0.066426	0.0696751	0.340404	0.921417		0.00719359	0.0463486	0.876659	0.985584
	18893_26	Q9Y653	GPR56	-0.222359	0.233415	0.340777	0.921417		-0.173704	0.182342	0.340777	0.928762
	16915_153	Q9H3S1	SEMA4A	-0.103779	0.109178	0.341833	0.921417		-0.202475	0.134983	0.133614	0.909469
	2567_5	P05156	CFI	-0.0870445	0.0915992	0.341972	0.921417		-0.0551776	0.0684051	0.41988	0.928762
	17761_2	Q9UKK9	NUDT5	0.236695	0.2493	0.342398	0.921417		0.298165	0.184404	0.105897	0.909469
	8403_18	P49327	FASN	0.110098	0.115961	0.342398	0.921417		n/a	n/a	n/a	n/a
	9557_5	Q9H8J5	MANSC1	0.0676555	0.0712985	0.342669	0.921417		0.0307338	0.0564733	0.586292	0.956923
	13460_4	O15335	CHAD	-0.357282	0.376699	0.342899	0.921417		n/a	n/a	n/a	n/a
	8289_8	Q14956	GPNMB	-0.0752871	0.0795406	0.343881	0.921417		-0.0483925	0.0629442	0.442002	0.928762
	4984_83	P10768	ESD	-0.0834031	0.0881451	0.344045	0.921417		0.064405	0.0802369	0.422157	0.928762
	8893_29	P09874	PARP1	0.335312	0.354599	0.344349	0.921417		-0.167883	0.265902	0.527797	0.942874
	16851_50	O43819	SCO2	0.180964	0.191609	0.344943	0.921417		0.0786609	0.083288	0.344943	0.928762
	12469_19	Q15691	MAPRE1	-0.276532	0.292975	0.345232	0.921417		n/a	n/a	n/a	n/a
	17161_1	P39656	DDOST	0.244873	0.260555	0.347313	0.921417		n/a	n/a	n/a	n/a
	5680_54	Q9NPH6	OBP2B	-0.0571429	0.0608204	0.347456	0.921417		n/a	n/a	n/a	n/a
	17383_4	Q9NSY2	STARD5	0.0945882	0.100706	0.347601	0.921417		-0.0341502	0.0451383	0.449309	0.928762
	6462_12	Q99727	TIMP4	-0.0617094	0.0657205	0.347748	0.921417		-0.0609595	0.0514965	0.236508	0.909469
	19496_1	Q9BXD5	NPL	-0.0981384	0.104574	0.348007	0.921417		-0.0758411	0.0864855	0.380528	0.928762
	3172_28	P15848	ARSB	0.129157	0.137664	0.34814	0.921417		0.0653188	0.0738725	0.376583	0.928762
	15491_20	Q9HCU0	CD248	-0.389889	0.415596	0.34817	0.921417		0.249533	0.28579	0.38259	0.928762
	13083_18	P26640	VARS	0.165772	0.177102	0.349259	0.921417		0.187138	0.147074	0.203231	0.909469
	12041_33	P34931	HSPA1L	0.149865	0.160108	0.349259	0.921417		0.178168	0.130908	0.173507	0.909469
	3516_60	P48061	CXCL12	0.131125	0.140097	0.349293	0.921417		0.142857	0.152632	0.349293	0.928762
	13242_134	Q9BYB0	SHANK3	-0.0540174	0.0578176	0.350163	0.921417		-0.0391578	0.0419126	0.350163	0.928762
	12799_65	Q9NZQ0	DNAJC27	-0.383704	0.411852	0.351515	0.921417		-0.248701	0.238961	0.297987	0.909469
	6507_16	O15394	NCAM2	0.056083	0.0602782	0.352162	0.921417		n/a	n/a	n/a	n/a
	11266_8	Q14242	SELPLG	-0.0709471	0.0762682	0.352251	0.921417		-0.0863185	0.0927924	0.352251	0.928762
	16610_13	Q7Z4F1	LRP10	-0.301142	0.323988	0.352637	0.921417		n/a	n/a	n/a	n/a
	11568_2	P68106	FKBP1B	0.0811751	0.0873599	0.352784	0.921417		0.0543807	0.0620709	0.380972	0.928762
	5656_53	P21128	ENDOU	-0.293233	0.315789	0.353111	0.921417		-0.118819	0.135302	0.37985	0.928762
	11273_176	P0CG30	GSTT2B	-0.0662461	0.0713722	0.353316	0.921417		-0.0304096	0.0370294	0.411516	0.928762
	13666_222	Q9NS85	CA10	0.0739481	0.0796777	0.353361	0.921417		n/a	n/a	n/a	n/a
	16307_22	Q6UXZ4	UNC5D	-0.167339	0.180444	0.353732	0.921417		-0.143622	0.159679	0.368418	0.928762
	15386_7	P15090	FABP4	-0.226453	0.244489	0.354327	0.921417		n/a	n/a	n/a	n/a
	14088_38	P24592	IGFBP6	0.26195	0.282983	0.354615	0.921417		-0.118654	0.246753	0.630615	0.96403
	2516_57	O00585	CCL21	-0.160164	0.173169	0.355017	0.921417		-0.176737	0.191088	0.355017	0.928762
	3309_2	P12318	FCGR2A	-0.0559372	0.0605168	0.355317	0.921417		-0.0494429	0.0364903	0.17543	0.909469
	12556_7	O00762	UBE2C	0.122182	0.132364	0.355967	0.921417		n/a	n/a	n/a	n/a
	10396_6	Q07820	MCL1	0.0831343	0.0900717	0.356018	0.921417		0.0373774	0.0535812	0.485436	0.935713
	12382_2	O95786	DDX58	-0.0974808	0.105696	0.356383	0.921417		0.0446404	0.0551116	0.41794	0.928762
	8885_6	Q8IZS8	CACNA2D3	-0.075592	0.0819672	0.356413	0.921417		-0.0884861	0.0959488	0.356413	0.928762
	13126_52	Q02487	DSC2	-0.111165	0.120789	0.357406	0.921417		n/a	n/a	n/a	n/a
	10666_7	Q9UJJ9	GNPTG	0.0572312	0.0622583	0.357962	0.921417		0.0371346	0.0403964	0.357962	0.928762
	10569_28	P55001	MFAP2	-0.0678749	0.0739161	0.358478	0.921417		-0.0337215	0.0429403	0.432271	0.928762
	15602_43	P08887	IL6R	-0.05279	0.0576522	0.359844	0.921417		0.043286	0.0214103	0.0432033	0.909469
	18401_18	Q96Q83	ALKBH3	-0.0719036	0.0785536	0.360011	0.921417		-0.0475014	0.0518946	0.360011	0.928762
	6558_5	Q9Y6Z7	COLEC10	0.361667	0.395178	0.360086	0.921417		n/a	n/a	n/a	n/a
	11659_31	Q14677	CLINT1	0.311842	0.340789	0.360161	0.921417		n/a	n/a	n/a	n/a
	16908_5	P23515	OMG	-0.233026	0.25482	0.360468	0.921417		n/a	n/a	n/a	n/a
	19277_4	Q8NFU3	TSTD1	0.0585805	0.0641711	0.361306	0.921417		0.039769	0.0435644	0.361306	0.928762
	10462_14	Q9Y5Q6	INSL5	-0.289199	0.317073	0.361722	0.921417		-0.155869	0.170892	0.361722	0.928762
	9313_27	P23435	CBLN1	-0.114519	0.125582	0.361821	0.921417		-0.0104775	0.0505743	0.835876	0.985584
	4437_56	O75356	ENTPD5	0.066603	0.0730485	0.361893	0.921417		0.0206686	0.0365744	0.571999	0.956923
	4929_55	P04278	SHBG	0.096984	0.106446	0.362237	0.921417		-0.0991357	0.102186	0.331972	0.920156
	7218_87	P14415	ATP1B2	-0.0612397	0.0672143	0.362237	0.921417		n/a	n/a	n/a	n/a
	10070_22	P16885	PLCG2	-0.128316	0.14131	0.363854	0.921417		-0.0633182	0.0697302	0.363854	0.928762
	18183_3	Q5SW96	LDLRAP1	0.170595	0.188178	0.364639	0.921417		0.117043	0.129107	0.364639	0.928762
	5744_12	Q9BUN1	MENT	-0.138846	0.153217	0.364827	0.921417		0.00871766	0.298088	0.976669	0.992549
	2743_5	Q15465	SHH	-0.175647	0.193966	0.365171	0.921417		-0.191765	0.211765	0.365171	0.928762
	17156_72	O15075	DCLK1	-0.0878565	0.0970561	0.365352	0.921417		-0.0940695	0.107873	0.383188	0.928762
	11388_75	Q14508	WFDC2	-0.25653	0.283582	0.365675	0.921417		n/a	n/a	n/a	n/a
	2994_71	Q9HB29	IL1RL2	0.102352	0.11316	0.365733	0.921417		0.0628906	0.0695313	0.365733	0.928762
	9360_33	O43854	EDIL3	-0.266041	0.29421	0.36586	0.921417		n/a	n/a	n/a	n/a
	9449_150	P04003	C4BPA	-0.0624041	0.0690537	0.366153	0.921417		-0.0390372	0.0546116	0.474723	0.929199
	9962_1	Q9HBB8	CDHR5	0.303419	0.336182	0.366769	0.921417		-0.203162	0.220553	0.356974	0.928762
	18819_21	P45877	PPIC	-0.0605559	0.0671741	0.367334	0.921417		-0.0596616	0.0480855	0.214702	0.909469
	11547_84	O15146	MUSK	0.250765	0.278287	0.367536	0.921417		n/a	n/a	n/a	n/a
	4160_49	P08253	MMP2	0.17086	0.189727	0.367826	0.921417		n/a	n/a	n/a	n/a
	8035_6	Q9H425	C1orf198	0.150209	0.166898	0.36812	0.921417		0.0932568	0.114778	0.416505	0.928762
	5763_67	Q8WTQ1	DEFB104A	-0.8844	0.9832	0.36838	0.921417		0.18445	0.376944	0.624607	0.961123
	5392_73	P25445	FAS	0.072095	0.0801527	0.368402	0.921417		n/a	n/a	n/a	n/a
	9459_7	P25445	FAS	0.0686037	0.0762712	0.368402	0.921417		n/a	n/a	n/a	n/a
	19117_3	Q96A00	PPP1R14A	0.0856583	0.0954479	0.369486	0.921417		0.0547528	0.0479087	0.253098	0.909469
	5742_14	Q9NPH0	ACP6	-0.0848832	0.0946151	0.369643	0.921417		-0.0301653	0.0243595	0.215589	0.909469
	8376_25	P01229	LHB	-0.0645236	0.0719241	0.369662	0.921417		-0.0866683	0.0778296	0.265466	0.909469
	3079_62	Q99969	RARRES2	0.0718587	0.080289	0.370787	0.921417		0.056975	0.0587372	0.332046	0.920156
	19637_9	P06850	CRH	0.314623	0.35229	0.371813	0.921417		n/a	n/a	n/a	n/a
	11241_8	P04424	ASL	0.137241	0.153681	0.371845	0.921417		0.156965	0.128188	0.220768	0.909469
	5478_50	Q04609	FOLH1	-0.100907	0.113005	0.371887	0.921417		-0.0585106	0.0885106	0.508575	0.938099
	11104_13	P36222	CHI3L1	-0.0343893	0.0385274	0.372075	0.921417		-0.0362679	0.0406321	0.372075	0.928762
	17672_184	P27352	GIF	0.108874	0.122177	0.372866	0.921417		0.0954281	0.107088	0.372866	0.928762
	13104_32	P98172	EFNB1	0.354369	0.398058	0.373335	0.921417		n/a	n/a	n/a	n/a
	2192_63	Q9Y4X3	CCL27	0.346354	0.389323	0.373663	0.921417		n/a	n/a	n/a	n/a
	7141_21	Q9UQ53	MGAT4B	-0.064613	0.0727059	0.37417	0.921417		n/a	n/a	n/a	n/a
	5097_14	Q14943	KIR3DS1	0.272727	0.306983	0.374319	0.921417		n/a	n/a	n/a	n/a
	6283_60	Q8IX19	MCEMP1	-0.310127	0.349684	0.375145	0.921417		n/a	n/a	n/a	n/a
	5988_49	O43557	TNFSF14	-0.280401	0.316166	0.375145	0.921417		n/a	n/a	n/a	n/a
	4480_59	P01024	C3	-0.188825	0.212909	0.375145	0.921417		-0.085693	0.175857	0.626054	0.961123
	16892_23	Q13822	ENPP2	-0.120572	0.136109	0.375701	0.921522		-0.157724	0.143902	0.273059	0.909469
	8841_65	Q8IUL8	CILP2	-0.193662	0.21919	0.376948	0.923316		n/a	n/a	n/a	n/a
	13093_6	Q8WVN6	SECTM1	0.0844156	0.0957792	0.378125	0.924894		n/a	n/a	n/a	n/a
	12348_46	Q9NP81	SARS2	-0.148488	0.168653	0.378624	0.924894		n/a	n/a	n/a	n/a
	2797_56	P04114	APOB	-0.229977	0.263158	0.382166	0.928898		-0.123123	0.172673	0.475819	0.929462
	16318_12	P37023	ACVRL1	-0.0844135	0.0967436	0.382909	0.928898		-0.150726	0.108179	0.163531	0.909469
	9747_48	P27448	MARK3	-0.548214	0.628571	0.383122	0.928898		-0.213058	0.221077	0.335181	0.920806
	12020_39	P07738	BPGM	-0.318841	0.36646	0.38427	0.928898		n/a	n/a	n/a	n/a
	9380_2	Q9BX93	PLA2G12B	0.187416	0.215529	0.384538	0.928898		n/a	n/a	n/a	n/a
	11333_82	P42331	ARHGAP25	-0.103111	0.118664	0.384884	0.928898		-0.0651383	0.0749636	0.384884	0.928762
	6550_4	Q14773	ICAM4	0.148357	0.170892	0.385322	0.928898		0.137153	0.157986	0.385322	0.928762
	4811_33	Q14624	ITIH4	0.173761	0.200279	0.385616	0.928898		0.0819618	0.09447	0.385616	0.928762
	4355_13	Q9UIK4	DAPK2	-0.0593642	0.0685561	0.386533	0.928898		-0.0417786	0.0537153	0.4367	0.928762
	17799_9	O95336	PGLS	-0.272786	0.315362	0.387043	0.928898		-0.160598	0.206349	0.436404	0.928762
	15596_7	O94992	HEXIM1	-0.189714	0.219429	0.387268	0.928898		n/a	n/a	n/a	n/a
	3508_78	O00626	CCL22	0.0961598	0.111367	0.387891	0.928898		-0.0678392	0.105025	0.518323	0.939081
	4413_3	P03973	SLPI	-0.151993	0.176089	0.388051	0.928898		n/a	n/a	n/a	n/a
	17343_6	O15079	SNPH	0.265918	0.308989	0.389455	0.928898		-0.0982691	0.103294	0.341426	0.928762
	8099_42	Q9BUD6	SPON2	0.082296	0.0957815	0.390227	0.928898		-0.0316786	0.0623775	0.611556	0.956923
	2993_1	O95256	IL18RAP	0.2	0.233129	0.390951	0.928898		0.0799136	0.136069	0.557001	0.956923
	2911_27	P21741	MDK	0.18294	0.213648	0.391851	0.928898		0.147763	0.172567	0.391851	0.928762
	7999_23	P49961	ENTPD1	0.131306	0.153421	0.392078	0.928898		n/a	n/a	n/a	n/a
	19230_12	P30711	GSTT1	0.0514302	0.0600982	0.392125	0.928898		0.0293179	0.0357	0.411516	0.928762
	8958_51	O00533	CHL1	0.069402	0.0811873	0.39264	0.928898		0.0509615	0.0596154	0.39264	0.928762
	9769_48	Q8NFT8	DNER	0.0882035	0.103355	0.393436	0.928898		0.0814917	0.166436	0.624398	0.961123
	18236_3	Q3ZCW2	HSPC159	-0.224712	0.263477	0.393729	0.928898		-0.110059	0.193956	0.570414	0.956923
	7866_11	Q96LL9	DNAJC30	0.109406	0.128446	0.394342	0.928898		0.118334	0.175944	0.501223	0.936681
	16918_198	O15455	TLR3	0.0574134	0.0674756	0.394838	0.928898		0.00270721	0.0437318	0.950639	0.988343
	13449_25	Q15427	SF3B4	0.354618	0.417332	0.395477	0.928898		0.0604534	0.172796	0.726448	0.973343
	15636_49	Q8WY21	SORCS1	0.241002	0.28482	0.397467	0.928898		n/a	n/a	n/a	n/a
	17164_15	P09525	ANXA4	0.0629346	0.0744089	0.397667	0.928898		0.0470558	0.055027	0.392474	0.928762
	18899_82	Q9Y3E1	HDGFRP3	-0.160473	0.189752	0.397722	0.928898		-0.148816	0.227734	0.513456	0.938099
	3173_49	Q02083	NAAA	-0.0461609	0.0546161	0.398006	0.928898		0.00622554	0.0353967	0.860389	0.985584
	4866_59	Q16620	NTRK2	-0.247801	0.293255	0.398111	0.928898		n/a	n/a	n/a	n/a
	7192_37	Q8IU57	IFNLR1	0.102143	0.121067	0.398842	0.928898		0.0934307	0.11074	0.398842	0.928762
	10512_13	P32927	CSF2RB	-0.0460787	0.0546231	0.398907	0.928898		-0.0357227	0.0423468	0.398907	0.928762
	4133_54	P10144	GZMB	-0.181078	0.214912	0.399471	0.928898		-0.159978	0.188015	0.394838	0.928762
	2977_7	Q9UNE0	EDAR	-0.062932	0.0749363	0.401017	0.928898		-0.0131378	0.0529619	0.804086	0.983187
	3616_3	P15586	GNS	0.334076	0.398664	0.402037	0.928898		n/a	n/a	n/a	n/a
	2677_1	P00533	EGFR	-0.147059	0.17549	0.402037	0.928898		0.0513544	0.156885	0.743412	0.973343
	18413_24	P49703	ARL4D	-0.293358	0.350554	0.402681	0.928898		n/a	n/a	n/a	n/a
	16828_8	P12109	COL6A1	0.0673799	0.080792	0.404285	0.928898		-0.0496769	0.132674	0.708085	0.971956
	2973_15	P16671	CD36	0.091631	0.109957	0.404657	0.928898		0.0518493	0.0622192	0.404657	0.928762
	11516_7	P07148	FABP1	-0.140639	0.16895	0.405165	0.928898		-0.0796277	0.0956567	0.405165	0.928762
	3029_52	Q9NNX6	CD209	0.0510745	0.0614011	0.405512	0.928898		0.0435818	0.0523934	0.405512	0.928762
	6496_60	P80370	DLK1	-0.0408218	0.0493597	0.408222	0.928898		-0.0346467	0.0418931	0.408222	0.928762
	14711_27	Q15828	CST6	0.0869079	0.105185	0.408667	0.928898		0.176744	0.187375	0.345547	0.928762
	11177_16	P13647	KRT5	0.115533	0.139923	0.408981	0.928898		0.109823	0.133008	0.408981	0.928762
	4125_52	Q15109	AGER	0.0512624	0.06228	0.410454	0.928898		0.0331746	0.056059	0.553997	0.956923
	3710_49	P00747	PLG	0.0647309	0.0788492	0.411677	0.928898		0.0473546	0.0653271	0.468523	0.928762
	4151_6	P00747	PLG	0.0733474	0.089345	0.411677	0.928898		-0.00472679	0.0468268	0.919596	0.985584
	10613_33	Q6P4E1	CASC4	0.246377	0.30014	0.411719	0.928898		n/a	n/a	n/a	n/a
	5353_89	P18510	IL1RN	-0.0835202	0.102018	0.412968	0.928898		-0.070283	0.0858491	0.412968	0.928762
	12573_80	O75382	TRIM3	-0.144397	0.176724	0.413887	0.928898		-0.0771798	0.102211	0.450188	0.928762
	13544_9	Q92619	HMHA1	0.116009	0.142305	0.414948	0.928898		0.0747384	0.0916791	0.414948	0.928762
	6383_90	O43897	TLL1	0.262799	0.322526	0.415178	0.928898		n/a	n/a	n/a	n/a
	15562_24	P08236	GUSB	-0.104092	0.127782	0.415297	0.928898		-0.0832197	0.122101	0.495515	0.936681
	3280_49	P16112	ACAN	0.137809	0.169611	0.416505	0.928898		0.0870536	0.107143	0.416505	0.928762
	11330_15	P67870	CSNK2B	-0.544086	0.670968	0.417425	0.928898		n/a	n/a	n/a	n/a
	5036_50	P98066	TNFAIP6	0.0442077	0.0546361	0.418441	0.928898		-0.0976759	0.0571608	0.0874896	0.909469
	15626_223	P98160	HSPG2	-0.0609186	0.0753211	0.418639	0.928898		-0.0583117	0.0758978	0.442313	0.928762
	4960_72	P04083	ANXA1	-0.116093	0.143705	0.419176	0.928898		n/a	n/a	n/a	n/a
	2778_10	Q9GZX6	IL22	-0.273233	0.338364	0.419372	0.928898		-0.265353	0.207416	0.200781	0.909469
	5651_50	Q13046	PSG7	-0.156448	0.193798	0.419509	0.928898		0.160899	0.129888	0.215436	0.909469
	10833_64	Q96QV1	HHIP	-0.105017	0.130102	0.419557	0.928898		-0.100447	0.124441	0.419557	0.928762
	3796_79	Q9BY76	ANGPTL4	-0.144869	0.179599	0.419885	0.928898		-0.141764	0.17575	0.419885	0.928762
	3221_54	Q8N474	SFRP1	0.0919467	0.114141	0.420499	0.928898		-0.0900309	0.0915765	0.325547	0.920156
	9177_6	P58499	FAM3B	-0.0742547	0.0925023	0.422128	0.928898		n/a	n/a	n/a	n/a
	13118_5	Q9H4F8	SMOC1	-0.0887261	0.110704	0.422859	0.928898		-0.055344	0.0690531	0.422859	0.928762
	4158_54	P00749	PLAU	0.0539112	0.0673009	0.423104	0.928898		0.0274178	0.119143	0.817994	0.984081
	3728_52	P09683	SCT	-0.102697	0.128447	0.423986	0.928898		n/a	n/a	n/a	n/a
	13686_2	Q01344	IL5RA	0.0884167	0.110692	0.424429	0.928898		-0.0189063	0.0579386	0.744185	0.973343
	13972_4	Q9BPX1	HSD17B14	-0.230623	0.289072	0.424985	0.928898		-0.113544	0.142321	0.424985	0.928762
	5660_51	P08294	SOD3	0.0484352	0.0607302	0.425134	0.928898		0.13486	0.168448	0.423361	0.928762
	15468_14	Q03591	CFHR1	-0.0637279	0.0799075	0.425149	0.928898		-0.00835894	0.0382299	0.826923	0.98518
	9754_33	P16083	NQO2	0.0297844	0.037354	0.425244	0.928898		0.0667709	0.0410898	0.104163	0.909469
	8866_53	Q9NXS2	QPCTL	0.0795329	0.0998568	0.425759	0.928898		-0.0156369	0.0732265	0.830904	0.985584
	3435_53	P02751	FN1	0.104459	0.13121	0.425964	0.928898		0.105967	0.211934	0.617075	0.956923
	4131_72	P02751	FN1	0.0931818	0.117045	0.425964	0.928898		n/a	n/a	n/a	n/a
	15384_15	Q9UEF7	KL	0.0967033	0.121507	0.42611	0.928898		0.0349187	0.186033	0.85111	0.985584
	13944_3	P0DMM9	SULT1A3	0.114972	0.144609	0.426583	0.928898		0.073698	0.0926957	0.426583	0.928762
	9369_174	Q9HCJ2	LRRC4C	-0.0852306	0.107414	0.427499	0.928898		-0.0922486	0.117873	0.433857	0.928762
	5601_2	Q96PD5	PGLYRP2	-0.0563261	0.0710444	0.427878	0.928898		-0.0258233	0.0439746	0.557047	0.956923
	5621_64	Q9NS62	THSD1	0.0482983	0.0609359	0.428006	0.928898		0.0703884	0.0401199	0.0793537	0.909469
	8269_327	Q6UWY0	ARSK	0.231676	0.29267	0.428598	0.928898		0.179661	0.138983	0.196121	0.909469
	8296_117	Q7Z4H8	KDELC2	-0.0511157	0.0645827	0.428666	0.928898		-0.0415667	0.052518	0.428666	0.928762
	8842_16	Q8IYS0	GRAMD1C	0.0496011	0.0627818	0.429495	0.928898		0.0345745	0.0437621	0.429495	0.928762
	13603_7	Q8TAC1	RFESD	-0.233976	0.296204	0.429577	0.928898		n/a	n/a	n/a	n/a
	18280_29	Q96FN9	DTD2	0.138589	0.175461	0.429612	0.928898		0.166667	0.127836	0.192317	0.909469
	19437_61	P15692	VEGFA	-0.0310518	0.0393615	0.430177	0.928898		-0.0206876	0.0262238	0.430177	0.928762
	4867_15	P15692	VEGFA	-0.0331157	0.0419776	0.430177	0.928898		-0.0206846	0.02622	0.430177	0.928762
	15511_37	O95502	NPTXR	-0.0393606	0.049906	0.430291	0.928898		-0.0303584	0.0417713	0.467363	0.928762
	11126_102	O75962	TRIO	0.321185	0.407745	0.430867	0.928898		n/a	n/a	n/a	n/a
	9940_35	Q4G0W2	DUSP28	-0.0893805	0.113496	0.430975	0.928898		-0.107073	0.0992452	0.280644	0.909469
	18235_16	A6NDG6	PGP	0.0660793	0.0839102	0.430989	0.928898		0.0376749	0.0478412	0.430989	0.928762
	4989_7	P02679	FGG	-0.104131	0.132428	0.431677	0.928898		-0.105033	0.128009	0.411924	0.928762
	15444_45	P48594	SERPINB4	0.160707	0.204388	0.431702	0.928898		n/a	n/a	n/a	n/a
	3296_92	Q02246	CNTN2	-0.038507	0.0489782	0.431746	0.928898		0.0538408	0.0446701	0.228088	0.909469
	6485_59	P15814	IGLL1	-0.0445412	0.0567091	0.4322	0.928898		0.0333831	0.0645282	0.604918	0.956923
	19136_22	Q02252	ALDH6A1	0.188679	0.240791	0.433285	0.928898		0.135993	0.132524	0.304808	0.909469
	7228_2	Q969X2	ST6GALNAC6	-0.233836	0.298491	0.433396	0.928898		n/a	n/a	n/a	n/a
	9337_43	P20366	TAC1	0.0941884	0.12024	0.433431	0.928898		0.0403448	0.0772414	0.601447	0.956923
	9339_204	P26885	FKBP2	0.30445	0.388759	0.433549	0.928898		n/a	n/a	n/a	n/a
	18243_9	P30085	CMPK1	-0.188249	0.240408	0.433602	0.928898		-0.0517241	0.327586	0.87454	0.985584
	8660_5	Q9NRN5	OLFML3	0.172932	0.221267	0.434477	0.928898		0.0892405	0.122152	0.465042	0.928762
	8925_25	Q7LG56	RRM2B	-0.0980536	0.125597	0.434978	0.928898		-0.0294054	0.0800601	0.713401	0.971956
	13114_50	P51884	LUM	-0.078997	0.101319	0.435576	0.928898		-0.0890668	0.114234	0.435576	0.928762
	11615_16	Q9UN19	DAPP1	0.167679	0.215067	0.43559	0.928898		0.190776	0.185535	0.303833	0.909469
	6404_20	O75973	C1QL1	0.0683168	0.0876238	0.43559	0.928898		n/a	n/a	n/a	n/a
	2944_66	P41271	NBL1	-0.32397	0.41573	0.435815	0.928898		-0.208716	0.245413	0.395065	0.928762
	2637_77	P22897	MRC1	-0.0619902	0.0796085	0.436163	0.928898		0.00337238	0.0828896	0.967547	0.990503
	3445_53	Q13261	IL15RA	-0.262774	0.337591	0.436346	0.928898		-0.121097	0.1807	0.502758	0.938099
	10959_125	Q9NYM9	BET1L	-1.28293	1.64959	0.436732	0.928898		n/a	n/a	n/a	n/a
	17210_2	P56279	TCL1A	-0.0746137	0.0966887	0.440298	0.935373		-0.0609119	0.0789331	0.440298	0.928762
	2999_6	Q13449	LSAMP	-0.0907738	0.118056	0.441948	0.935714		-0.0895884	0.141646	0.527074	0.942874
	9841_197	P22234	PAICS	0.186397	0.242471	0.44205	0.935714		0.19682	0.256031	0.44205	0.928762
	8992_1	Q9UHN6	TMEM2	-0.0931373	0.121324	0.442679	0.935714		n/a	n/a	n/a	n/a
	18876_77	Q8NCG5	CHST4	-0.177804	0.232697	0.444806	0.935714		-0.0844553	0.117503	0.472295	0.928762
	7933_75	Q9P0K1	ADAM22	0.0526316	0.0688855	0.44484	0.935714		-0.00129983	0.0818891	0.987336	0.994929
	4126_22	P17213	BPI	0.0499549	0.0654529	0.445333	0.935714		-0.08	0.200745	0.690251	0.971956
	3855_56	Q06830	PRDX1	0.115971	0.151962	0.445369	0.935714		0.108351	0.0959329	0.258708	0.909469
	15417_3	P36952	SERPINB5	0.103523	0.135873	0.446117	0.935714		n/a	n/a	n/a	n/a
	2979_8	P42830	CXCL5	0.106835	0.140253	0.446219	0.935714		0.0279055	0.0442366	0.528155	0.942874
	9256_78	Q15818	NPTX1	0.0497976	0.0653846	0.446293	0.935714		n/a	n/a	n/a	n/a
	2597_8	P15692	VEGFA	-0.0490444	0.064551	0.447388	0.935714		-0.0339632	0.0430519	0.430177	0.928762
	17345_12	Q8N4Q0	ZADH2	-0.145144	0.191035	0.447388	0.935714		n/a	n/a	n/a	n/a
	2436_49	Q9H2A7	CXCL16	-0.0805	0.106	0.447593	0.935714		-0.074318	0.0997178	0.456101	0.928762
	12431_13	Q9BRX2	PELO	-0.31519	0.41519	0.447765	0.935714		-0.154658	0.203727	0.447765	0.928762
	5034_79	P07478	PRSS2	-0.0672228	0.0888126	0.449106	0.936464		-0.0569647	0.0752599	0.449106	0.928762
	13434_172	Q9NVD7	PARVA	-0.190672	0.252401	0.449988	0.936464		-0.110055	0.145685	0.449988	0.928762
	2665_26	Q02223	TNFRSF17	0.105733	0.139985	0.450058	0.936464		0.124088	0.137956	0.368402	0.928762
	7096_30	Q96DB5	RMDN1	0.0584077	0.077381	0.450364	0.936464		n/a	n/a	n/a	n/a
	13423_94	Q9BRX8	FAM213A	0.145474	0.192888	0.450735	0.936464		n/a	n/a	n/a	n/a
	5452_71	P07306	ASGR1	-0.155357	0.20625	0.451302	0.936555		-0.103819	0.137828	0.451302	0.928762
	15539_15	Q96PX8	SLITRK1	-0.222899	0.297199	0.453255	0.939521		n/a	n/a	n/a	n/a
	19223_6	P62820	RAB1A	-0.240527	0.321252	0.454027	0.939847		-0.0589604	0.159814	0.712178	0.971956
	7981_230	Q96L58	B3GALT6	-0.265248	0.35461	0.45446	0.939847		-0.0963421	0.1288	0.45446	0.928762
	9916_146	Q9NT99	LRRC4B	0.245426	0.328958	0.455625	0.940064		n/a	n/a	n/a	n/a
	11377_19	P40394	ADH7	0.0498464	0.0668557	0.455919	0.940064		0.0587343	0.065453	0.369532	0.928762
	5703_26	Q99784	OLFM1	-0.115044	0.154867	0.457568	0.940064		n/a	n/a	n/a	n/a
	12689_56	O15143	ARPC1B	-0.150146	0.202138	0.45761	0.940064		-0.0542827	0.143461	0.70515	0.971956
	17694_32	Q9UL46	PSME2	-0.169943	0.229085	0.458188	0.940064		-0.304819	0.242169	0.208136	0.909469
	15503_20	O00292	LEFTY2	-0.0504294	0.0680467	0.458633	0.940064		0.029882	0.0439665	0.496724	0.936681
	5722_78	P42785	PRCP	0.086351	0.116527	0.458672	0.940064		0.0616098	0.0831401	0.458672	0.928762
	13622_16	Q15172	PPP2R5A	0.236129	0.31871	0.45876	0.940064		n/a	n/a	n/a	n/a
	18197_97	P17540	CKMT2	-0.266836	0.361499	0.460431	0.942412		-0.0760086	0.1107	0.492322	0.936681
	7928_183	O60507	TPST1	0.0514264	0.0698198	0.46139	0.943299		0.0973411	0.0847229	0.250582	0.909469
	14012_17	Q96C10	DHX58	-0.079194	0.108247	0.464412	0.947557		-0.201518	0.14104	0.153062	0.909469
	3232_28	P13686	ACP5	0.0625798	0.0855683	0.46457	0.947557		-0.101569	0.075246	0.177073	0.909469
	7769_29	P78314	SH3BP2	-0.0513225	0.0702724	0.465184	0.947557		n/a	n/a	n/a	n/a
	2982_82	P56470	LGALS4	0.242026	0.332083	0.466116	0.947557		0.130964	0.179695	0.466116	0.928762
	4535_50	Q10588	BST1	-0.030482	0.0418242	0.466116	0.947557		0.0507158	0.0457402	0.267526	0.909469
	8469_41	P18065	IGFBP2	0.389085	0.535211	0.467242	0.947645		n/a	n/a	n/a	n/a
	5069_9	P08174	CD55	0.0493721	0.0679224	0.467293	0.947645		0.0444487	0.0429094	0.300261	0.909469
	6472_40	P40967	PMEL	0.0567308	0.078125	0.467744	0.947645		0.0893601	0.123059	0.467744	0.928762
	16309_30	Q9UK85	DKKL1	0.270588	0.373109	0.468314	0.947728		0.382114	0.214431	0.0747508	0.909469
	5581_28	Q08830	FGL1	0.0470782	0.0650206	0.469035	0.947779		-0.0522861	0.0473623	0.26961	0.909469
	15525_294	P00326	ADH1C	-0.100078	0.138389	0.469579	0.947779		-0.468373	0.328827	0.154338	0.909469
	2654_19	P19438	TNFRSF1A	-0.128313	0.177809	0.470518	0.947779		-0.185173	0.256601	0.470518	0.928762
	13983_27	Q08257	CRYZ	0.0634655	0.0881002	0.471292	0.947779		0.115012	0.043418	0.00807456	0.592269
	11102_22	Q9BYZ8	REG4	-0.111345	0.154762	0.471859	0.947779		0.0845431	0.146243	0.563195	0.956923
	4127_75	P13671	C6	0.109973	0.15288	0.47193	0.947779		0.0538163	0.0748132	0.47193	0.928762
	8932_1	O75354	ENTPD6	0.110884	0.154184	0.472039	0.947779		0.059423	0.0826278	0.472039	0.928762
	10627_87	Q06481	APLP2	0.109476	0.152907	0.474015	0.95068		0.0811147	0.105997	0.444118	0.928762
	2212_69	P00750	PLAT	-0.0848207	0.118647	0.474671	0.950933		-0.04839	0.117595	0.680708	0.971956
	11646_4	Q7L1S5	CHST9	-0.0531587	0.0747304	0.476873	0.951964		n/a	n/a	n/a	n/a
	11616_9	Q00613	HSF1	-0.198748	0.280125	0.478016	0.951964		0.203414	0.257468	0.429495	0.928762
	13405_61	P20155	SPINK2	-0.0575183	0.081319	0.479369	0.951964		-0.0624826	0.0910103	0.49237	0.936681
	17514_48	Q9UL25	RAB21	-0.158443	0.224027	0.479411	0.951964		-0.166506	0.235427	0.479411	0.931744
	8345_27	Q96SL4	GPX7	0.0676763	0.0960719	0.481163	0.951964		0.062233	0.0391626	0.11204	0.909469
	12008_3	P09564	CD7	-0.0694105	0.098554	0.481253	0.951964		n/a	n/a	n/a	n/a
	13931_22	O00233	PSMD9	-0.107417	0.1526	0.481488	0.951964		-0.148452	0.162113	0.359808	0.928762
	8956_96	Q96GP6	SCARF2	-0.102185	0.145244	0.481719	0.951964		-0.0439216	0.0878431	0.617075	0.956923
	17698_15	Q969T9	WBP2	-0.281469	0.40035	0.48202	0.951964		n/a	n/a	n/a	n/a
	17224_12	P20774	OGN	-0.0537113	0.076464	0.482405	0.951964		n/a	n/a	n/a	n/a
	9322_15	Q15293	RCN1	0.0991354	0.14121	0.482654	0.951964		0.172245	0.219592	0.432813	0.928762
	13580_2	Q16222	UAP1	-0.261394	0.372654	0.483029	0.951964		n/a	n/a	n/a	n/a
	6151_18	P46734	MAP2K3	-0.277433	0.397516	0.485229	0.951964		n/a	n/a	n/a	n/a
	8360_169	O76036	NCR1	-0.0643777	0.0922747	0.485381	0.951964		0.00220022	0.0728273	0.975898	0.992549
	17151_84	Q14653	IRF3	0.18042	0.258741	0.485617	0.951964		0.158852	0.171292	0.353732	0.928762
	9197_4	O00182	LGALS9	0.114035	0.163743	0.48616	0.951964		n/a	n/a	n/a	n/a
	4930_21	P52823	STC1	-0.172908	0.248606	0.486734	0.951964		0.0466809	0.149465	0.754797	0.973343
	18933_4	P49221	TGM4	0.242661	0.350294	0.488474	0.951964		n/a	n/a	n/a	n/a
	15476_6	Q6UW15	REG3G	-0.0371647	0.0536549	0.488523	0.951964		-0.0381649	0.0415266	0.358071	0.928762
	8221_19	P14174	MIF	-0.222548	0.322108	0.489623	0.951964		-0.2049	0.201559	0.309356	0.909469
	17332_3	Q9NX46	ADPRHL2	-0.0902397	0.130673	0.489833	0.951964		n/a	n/a	n/a	n/a
	2658_27	Q16288	NTRK3	0.0765651	0.111252	0.491319	0.951964		0.105233	0.152907	0.491319	0.936681
	19602_36	P17535	JUND	0.214765	0.312081	0.491344	0.951964		n/a	n/a	n/a	n/a
	13133_73	Q8N2S1	LTBP4	-0.182424	0.265202	0.491535	0.951964		n/a	n/a	n/a	n/a
	18215_5	Q9NWX6	THG1L	0.0642744	0.0934543	0.491602	0.951964		0.0184082	0.0503519	0.71467	0.971956
	8053_16	Q8TBM8	DNAJB14	-0.209774	0.305125	0.491768	0.951964		-0.137715	0.200313	0.491768	0.936681
	13988_67	Q9HBL8	NMRAL1	-0.0469449	0.0684302	0.492697	0.951964		0.0173571	0.0314538	0.581065	0.956923
	2972_57	P18075	BMP7	-0.226115	0.329618	0.492719	0.951964		n/a	n/a	n/a	n/a
	17327_3	Q9BT09	CNPY3	-0.103129	0.150782	0.493999	0.951964		-0.0335538	0.0548616	0.540798	0.949582
	18315_38	Q96DX8	RTP4	-0.0456087	0.0667169	0.494218	0.951964		-0.0183613	0.0408538	0.653116	0.971398
	16607_78	P06396	GSN	0.0719402	0.105364	0.494746	0.951964		n/a	n/a	n/a	n/a
	4775_34	P06396	GSN	0.0848508	0.124273	0.494746	0.951964		n/a	n/a	n/a	n/a
	11313_100	P61457	PCBD1	0.103987	0.152463	0.495207	0.951964		n/a	n/a	n/a	n/a
	10424_31	Q9NQX5	NPDC1	-0.342984	0.503341	0.495608	0.951964		n/a	n/a	n/a	n/a
	16818_200	Q9H5V8	CDCP1	-0.0538514	0.0790729	0.49585	0.951964		-0.0585836	0.0860215	0.49585	0.936681
	4250_23	Q9UNZ2	NSFL1C	0.263692	0.387424	0.496107	0.951964		0.25344	0.206422	0.21953	0.909469
	15343_337	P01042	KNG1	-0.043279	0.0636393	0.496462	0.951964		-0.00975914	0.0379983	0.79731	0.983187
	9212_22	Q9UBX1	CTSF	-0.072165	0.106348	0.497409	0.951964		0.0242516	0.0795756	0.760548	0.973343
	19187_21	O95630	STAMBP	-0.599151	0.884025	0.497928	0.951964		0.214798	0.252926	0.39574	0.928762
	3894_15	Q9UJ70	NAGK	-0.0735981	0.108645	0.49814	0.951964		-0.0843858	0.116533	0.468981	0.928762
	9599_6	Q8IYJ0	PIANP	0.120571	0.178213	0.498687	0.951964		0.162509	0.2402	0.498687	0.936681
	14114_18	Q8IYJ0	PIANP	0.132712	0.196158	0.498687	0.951964		0.158664	0.234516	0.498687	0.936681
	2190_55	P03951	F11	-0.0422191	0.0624564	0.499055	0.951964		-0.0294834	0.043616	0.499055	0.936681
	9213_24	O95954	FTCD	-0.0356781	0.0527856	0.4991	0.951964		n/a	n/a	n/a	n/a
	11212_7	Q8NBS9	TXNDC5	0.0616359	0.0911939	0.499118	0.951964		-0.00539291	0.10131	0.957547	0.988343
	19233_75	O00244	ATOX1	-0.234949	0.348018	0.499609	0.951964		-0.254202	0.188025	0.17639	0.909469
	2834_54	O60259	KLK8	0.0377796	0.0560899	0.500595	0.952532		0.0384979	0.0571564	0.500595	0.936681
	19367_34	P42126	DCI	-0.0820779	0.122078	0.501367	0.952532		0.0384052	0.0741718	0.604607	0.956923
	4297_62	Q9HCB6	SPON1	0.0453206	0.0674282	0.5015	0.952532		0.0357242	0.0492938	0.468624	0.928762
	3186_2	P06681	C2	-0.0629079	0.0937273	0.502106	0.952673		0.0122218	0.061788	0.8432	0.985584
	16823_75	O95236	APOL3	0.0373597	0.0558416	0.503476	0.953827		0.0287236	0.0412323	0.486035	0.935713
	10042_8	Q96BR1	SGK3	-0.271372	0.406401	0.504296	0.953827		-0.0782352	0.218331	0.720094	0.973167
	9002_36	Q86U17	SERPINA11	0.0532884	0.0799326	0.504985	0.953827		0.0614184	0.0800814	0.443112	0.928762
	12387_7	P50479	PDLIM4	-0.0791812	0.118965	0.505677	0.953827		-0.0244247	0.0668147	0.714694	0.971956
	4496_60	P39900	MMP12	-0.0273261	0.0410729	0.505855	0.953827		-0.0287833	0.0432633	0.505855	0.938099
	11969_5	P29034	S100A2	0.34058	0.513043	0.506792	0.953827		-0.0451015	0.166667	0.786692	0.977891
	9249_17	Q9P0T7	TMEM9	-0.182927	0.275915	0.507341	0.953827		-0.0992293	0.174374	0.569315	0.956923
	14006_36	Q14749	GNMT	0.0537585	0.0810934	0.507381	0.953827		0.0292427	0.0447388	0.513349	0.938099
	3059_50	Q9Y275	TNFSF13B	0.189031	0.286475	0.509349	0.953827		-0.0305343	0.200654	0.87905	0.985584
	2201_17	P39060	COL18A1	-0.096247	0.145884	0.509414	0.953827		n/a	n/a	n/a	n/a
	9191_8	Q03403	TFF2	-0.13759	0.208633	0.509586	0.953827		n/a	n/a	n/a	n/a
	10464_6	Q9H6X2	ANTXR1	-0.253165	0.383966	0.509677	0.953827		n/a	n/a	n/a	n/a
	18220_141	Q9HD15	SRA1	0.102076	0.154844	0.509756	0.953827		0.0652538	0.0998327	0.513349	0.938099
	13682_47	P07333	CSF1R	-0.106181	0.161648	0.511269	0.953827		0.0804039	0.121728	0.508919	0.938099
	5400_52	P48357	LEPR	-0.0512621	0.0780582	0.511363	0.953827		0.0277855	0.0307592	0.366354	0.928762
	13116_25	Q8N6Q3	CD177	-0.0462989	0.0705916	0.511907	0.953827		0.0229039	0.0349493	0.512244	0.938099
	12659_13	Q9NTK5	OLA1	0.0889152	0.135744	0.512454	0.953827		0.0452675	0.168724	0.788474	0.977891
	5111_15	Q9HDB5	NRXN3	0.0781739	0.11945	0.512822	0.953827		0.0989091	0.136727	0.469432	0.928762
	16323_8	Q9Y4C0	NRXN3	0.0775434	0.118486	0.512822	0.953827		0.0961131	0.132862	0.469432	0.928762
	6223_5	Q16661	GUCA2B	-0.104486	0.159976	0.513668	0.954403		-0.00666667	0.154545	0.965592	0.989987
	19266_35	Q13283	G3BP1	-0.188133	0.289436	0.515692	0.954403		n/a	n/a	n/a	n/a
	12594_5	P28676	GCA	-0.039039	0.0600601	0.515692	0.954403		-0.0288396	0.0443686	0.515692	0.939081
	6382_17	O00462	MANBA	-0.0423417	0.0651694	0.515875	0.954403		-0.0386779	0.043835	0.377586	0.928762
	3181_50	P25774	CTSS	-0.0514748	0.0792366	0.515928	0.954403		-0.102176	0.0486622	0.0357554	0.909469
	18397_5	P17516	AKR1C4	0.0322497	0.0497936	0.517199	0.954403		-0.0901639	0.0432191	0.0369599	0.909469
	12457_10	Q9BV57	ADI1	-0.140921	0.217706	0.517436	0.954403		-0.180493	0.140695	0.199538	0.909469
	19523_215	Q99497	PARK7	0.103723	0.160461	0.518015	0.954403		0.0888383	0.137434	0.518015	0.939081
	6520_87	P08493	MGP	0.0487013	0.075487	0.518823	0.954403		0.0479057	0.04615	0.29925	0.909469
	14047_78	P23560	BDNF	-0.152	0.235692	0.518986	0.954403		-0.222592	0.177274	0.209247	0.909469
	2421_7	P23560	BDNF	-0.190881	0.295981	0.518986	0.954403		-0.257785	0.185121	0.163764	0.909469
	4249_64	P22392	NME2	0.0774688	0.120318	0.519661	0.954633		n/a	n/a	n/a	n/a
	4464_10	Q9BZZ2	SIGLEC1	-0.245055	0.381319	0.52045	0.954633		-0.0232342	0.194238	0.904786	0.985584
	3447_64	P10145	CXCL8	0.255153	0.39801	0.521476	0.954633		n/a	n/a	n/a	n/a
	7179_69	O94856	NFASC	0.0370946	0.0578753	0.521562	0.954633		n/a	n/a	n/a	n/a
	12851_5	Q9NP87	POLM	0.0767058	0.119948	0.522502	0.954633		0.0501634	0.0784425	0.522502	0.942874
	5663_18	P10720	PF4V1	-0.0385332	0.0605966	0.524843	0.954633		-0.0265366	0.0433205	0.540164	0.949582
	17333_20	P11310	ACADM	-0.0545455	0.086031	0.526067	0.954633		-0.0175855	0.0389251	0.65143	0.971398
	9981_18	A2RU67	KIAA1467	-0.0638501	0.100937	0.527011	0.954633		-0.0346554	0.148037	0.814907	0.983187
	2780_35	P02788	LTF	-0.0593266	0.0938063	0.527101	0.954633		-0.0568103	0.0898276	0.527101	0.942874
	13676_46	P09529	INHBB	0.0421442	0.0669131	0.528803	0.954633		0.0507126	0.058999	0.390037	0.928762
	15305_7	O76038	SCGN	0.180132	0.286093	0.528937	0.954633		n/a	n/a	n/a	n/a
	3311_27	O75015	FCGR3B	-0.0446113	0.0708922	0.529163	0.954633		-0.049201	0.0407906	0.227746	0.909469
	8231_122	P17948	FLT1	-0.233333	0.371014	0.52941	0.954633		n/a	n/a	n/a	n/a
	5734_13	Q96NY8	PVRL4	0.218112	0.346939	0.529561	0.954633		n/a	n/a	n/a	n/a
	15394_79	Q8IZJ1	UNC5B	-0.108696	0.173383	0.530717	0.954633		n/a	n/a	n/a	n/a
	5355_69	O43557	TNFSF14	0.0867318	0.138426	0.53095	0.954633		0.0399154	0.0637061	0.53095	0.942874
	8080_24	Q1L6U9	MSMP	-0.182692	0.291667	0.53107	0.954633		0.181704	0.223058	0.415297	0.928762
	5749_53	P04118	CLPS	-0.034142	0.0545073	0.53107	0.954633		n/a	n/a	n/a	n/a
	5090_49	Q8NHL6	LILRB1	0.0284883	0.0455107	0.531335	0.954633		0.0217802	0.0347943	0.531335	0.942874
	12445_50	Q96NW4	ANKRD27	-0.214559	0.342912	0.531513	0.954633		0.00865266	0.113721	0.93935	0.985584
	18831_6	Q96JA1	LRIG1	0.0479214	0.0765923	0.531532	0.954633		-0.0221088	0.0454082	0.626335	0.961123
	6388_21	Q96EE4	CCDC126	-0.0436975	0.069916	0.531971	0.954633		-0.0502259	0.055275	0.363533	0.928762
	16300_4	Q9NZC2	TREM2	-0.0683429	0.109517	0.532603	0.954633		-0.0397346	0.098835	0.687662	0.971956
	4978_54	Q9UJU6	DBNL	0.175978	0.282123	0.532784	0.954633		0.114859	0.184139	0.532784	0.942874
	12378_71	O15533	TAPBP	-0.0286418	0.046041	0.533881	0.954633		0.0183486	0.048847	0.707189	0.971956
	16900_29	Q8NFP4	MDGA1	0.0336856	0.0541612	0.533974	0.954633		-0.021968	0.0459954	0.632926	0.964183
	17832_12	Q9BXS1	IDI2	-0.104735	0.16858	0.534418	0.954633		-0.18618	0.0962435	0.053055	0.909469
	6605_17	P35858	IGFALS	-0.0911431	0.146835	0.534786	0.954633		n/a	n/a	n/a	n/a
	8336_267	Q8IYS0	GRAMD1C	0.0782967	0.126374	0.535544	0.954633		0.0819612	0.0702525	0.243345	0.909469
	16015_19	P24298	GPT	-0.219561	0.355289	0.53659	0.954633		n/a	n/a	n/a	n/a
	2974_61	Q12860	CNTN1	-0.0551378	0.0892231	0.53659	0.954633		-0.0600185	0.0840258	0.475051	0.929199
	9234_8	Q9GZX9	TWSG1	0.119308	0.193084	0.536634	0.954633		0.0115191	0.0694744	0.868312	0.985584
	4962_52	Q49AH0	CDNF	0.0405548	0.0656539	0.536769	0.954633		0.026282	0.0425477	0.536769	0.94729
	18178_13	P49591	SARS	-0.24372	0.397532	0.539822	0.954633		n/a	n/a	n/a	n/a
	13697_51	P21695	GPD1	0.147505	0.240949	0.540417	0.954633		-0.209691	0.192967	0.277184	0.909469
	3171_57	P05067	APP	-0.147625	0.241335	0.540735	0.954633		n/a	n/a	n/a	n/a
	2860_19	P52292	KPNA2	0.192982	0.315789	0.541126	0.954633		n/a	n/a	n/a	n/a
	11142_11	O95841	ANGPTL1	-0.0438562	0.0719083	0.541935	0.954633		-0.0421131	0.045851	0.358369	0.928762
	5005_4	P53778	MAPK12	-0.0504863	0.0829088	0.542565	0.954633		-0.039786	0.0493253	0.419895	0.928762
	18241_18	P36551	CPOX	-0.0760234	0.124934	0.542849	0.954633		-0.087722	0.135868	0.518511	0.939081
	5012_67	P00568	AK1	0.257903	0.424293	0.543292	0.954633		n/a	n/a	n/a	n/a
	12438_127	P29372	MPG	0.208185	0.342705	0.543535	0.954633		n/a	n/a	n/a	n/a
	9484_75	Q14126	DSG2	-0.0566929	0.0934383	0.544022	0.954633		n/a	n/a	n/a	n/a
	7198_197	O75063	FAM20B	0.135863	0.22399	0.544145	0.954633		n/a	n/a	n/a	n/a
	5301_7	P51671	CCL11	0.0959378	0.158168	0.544145	0.954633		n/a	n/a	n/a	n/a
	5620_13	P19021	PAM	0.0380693	0.0628824	0.54491	0.954633		0.0768912	0.0337242	0.0226077	0.909469
	18181_2	Q9Y5U2	TSSC4	0.369811	0.611321	0.54522	0.954633		n/a	n/a	n/a	n/a
	3212_30	Q9NR71	ASAH2	0.158698	0.262462	0.545411	0.954633		-0.0841424	0.0693303	0.224883	0.909469
	4159_130	P08603	CFH	0.0526889	0.0872093	0.545733	0.954633		0.0321175	0.0550585	0.559669	0.956923
	9468_8	Q12907	LMAN2	0.121339	0.200837	0.545733	0.954633		0.0484581	0.142438	0.733701	0.973343
	17357_33	Q9HD40	SEPSECS	0.173522	0.28856	0.547616	0.955048		0.0691872	0.115741	0.549988	0.956923
	3025_50	P09038	FGF2	-0.0482795	0.0802881	0.547621	0.955048		0.0136506	0.042981	0.750791	0.973343
	9894_13	Q9UM54	MYO6	-0.667318	1.11053	0.547907	0.955048		-0.221467	0.213238	0.298995	0.909469
	2381_52	P01031	C5	-0.0942907	0.157439	0.549239	0.955048		n/a	n/a	n/a	n/a
	5682_13	Q6EMK4	VASN	-0.151015	0.252538	0.549847	0.955048		0.15328	0.242183	0.526792	0.942874
	17685_9	P06727	APOA4	0.122169	0.205301	0.551796	0.955048		-0.0809524	0.180952	0.654609	0.971398
	15426_5	Q99519	NEU1	-0.225328	0.379589	0.552772	0.955048		n/a	n/a	n/a	n/a
	9348_1	Q9NZP8	C1RL	-0.107607	0.181447	0.55315	0.955048		-0.076223	0.208191	0.714275	0.971956
	19241_31	P82980	RBP5	-0.215453	0.363299	0.55315	0.955048		n/a	n/a	n/a	n/a
	3285_23	P00736	C1R	-0.152954	0.257911	0.55315	0.955048		n/a	n/a	n/a	n/a
	9765_4	Q9NXR1	NDE1	-0.158831	0.268107	0.553571	0.955048		0.0420635	0.176984	0.812138	0.983187
	15472_16	Q86VZ4	LRP11	0.0421663	0.0711799	0.553589	0.955048		0.0118586	0.0396723	0.765006	0.973343
	3175_51	Q76LX8	ADAMTS13	0.0391528	0.0661104	0.553695	0.955048		n/a	n/a	n/a	n/a
	16620_26	O60449	LY75	-0.0396854	0.0670361	0.553851	0.955048		-0.0613082	0.046826	0.19044	0.909469
	15620_4	Q8N2Q7	NLGN1	0.0870218	0.147037	0.55396	0.955048		0.0483668	0.127513	0.704457	0.971956
	5358_3	Q99983	OMD	-0.221728	0.375779	0.555159	0.955055		n/a	n/a	n/a	n/a
	3905_62	P61088	UBE2N	0.222397	0.376972	0.555219	0.955055		n/a	n/a	n/a	n/a
	10419_1	Q6ZMJ2	SCARA5	-0.0426001	0.0723467	0.555974	0.955055		-0.0554017	0.0909511	0.542434	0.949582
	3484_60	P01019	AGT	-0.0598846	0.101732	0.556094	0.955055		-0.0435463	0.0735332	0.553718	0.956923
	6207_10	P07602	PSAP	-0.0402321	0.068472	0.556821	0.95518		n/a	n/a	n/a	n/a
	13720_95	P24158	PRTN3	-0.058136	0.0990464	0.557233	0.95518		-0.032682	0.0556804	0.557233	0.956923
	3316_58	P05546	SERPIND1	0.255102	0.436224	0.558685	0.956755		n/a	n/a	n/a	n/a
	17755_5	O60701	UGDH	0.0417582	0.0717949	0.560814	0.959202		0.0255548	0.0439363	0.560814	0.956923
	17331_138	Q96MU8	KREMEN1	-0.0628875	0.108503	0.56219	0.959202		-0.0488476	0.0842793	0.56219	0.956923
	9263_57	Q9HAT2	SIAE	-0.114371	0.197414	0.562356	0.959202		-0.070922	0.122418	0.562356	0.956923
	12411_60	P61244	MAX	-0.0590858	0.102007	0.562431	0.959202		-0.0443566	0.0803689	0.581008	0.956923
	9986_14	Q8N729	NPW	-0.0237192	0.0409867	0.562789	0.959202		-0.0188031	0.044076	0.669667	0.971956
	15565_102	Q8WXI7	MUC16	-0.0699136	0.121367	0.56458	0.961341		-0.0684615	0.118846	0.56458	0.956923
	14100_63	P02747	C1QC	-0.0415177	0.0723123	0.56587	0.962078		-0.00124494	0.0432618	0.977042	0.992549
	12641_3	P32019	INPP5B	-0.0561208	0.0978011	0.566086	0.962078		-0.00863771	0.0695953	0.901225	0.985584
	11302_237	Q92752	TNR	-0.078327	0.136882	0.567171	0.962782		-0.0476411	0.0832562	0.567171	0.956923
	15594_47	Q92743	HTRA1	0.16621	0.291324	0.568316	0.962782		n/a	n/a	n/a	n/a
	3593_72	P42574	CASP3	0.0929925	0.163067	0.568494	0.962782		0.0660642	0.0856965	0.440761	0.928762
	8877_22	P58658	EVA1C	-0.146974	0.257925	0.568791	0.962782		n/a	n/a	n/a	n/a
	17403_14	P45954	ACADSB	-0.161826	0.285122	0.570329	0.962782		n/a	n/a	n/a	n/a
	15635_4	Q9H3U7	SMOC2	0.0396424	0.0699572	0.570941	0.962782		0.0409875	0.0467402	0.380528	0.928762
	8989_40	Q8IWY4	SCUBE1	0.0854484	0.151438	0.572587	0.962782		-0.0845341	0.120077	0.481433	0.931744
	9244_27	P50897	PPT1	0.070521	0.125159	0.573127	0.962782		0.060331	0.105179	0.566236	0.956923
	2831_29	Q9UBX7	KLK11	-0.013372	0.0237724	0.573775	0.962782		-0.0136457	0.024259	0.573775	0.956923
	2900_53	Q16627	CCL14	-0.0270052	0.0480272	0.573919	0.962782		n/a	n/a	n/a	n/a
	14273_19	P48147	PREP	-0.0659444	0.117287	0.573946	0.962782		-0.0680147	0.11443	0.55226	0.956923
	11140_56	P02452	COL1A1	0.0841463	0.149695	0.574036	0.962782		n/a	n/a	n/a	n/a
	14205_6	Q96MH2	HEXIM2	-0.120176	0.213892	0.574214	0.962782		n/a	n/a	n/a	n/a
	3336_50	P10646	TFPI	-0.141758	0.25348	0.575992	0.962782		-0.073955	0.184352	0.6883	0.971956
	8982_65	P49746	THBS3	-0.137418	0.24576	0.576056	0.962782		-0.186502	0.207547	0.368865	0.928762
	16613_3	Q12864	CDH17	0.039223	0.0702279	0.576496	0.962782		n/a	n/a	n/a	n/a
	3290_50	Q6YHK3	CD109	-0.0301508	0.0541597	0.577732	0.962782		-0.025169	0.0452109	0.577732	0.956923
	14094_29	Q99075	HBEGF	0.197211	0.354582	0.578088	0.962782		n/a	n/a	n/a	n/a
	18942_11	P28065	PSMB9	0.312092	0.563725	0.579837	0.962782		n/a	n/a	n/a	n/a
	9759_13	P14902	IDO1	0.177778	0.321368	0.580132	0.962782		n/a	n/a	n/a	n/a
	17794_6	O15305	PMM2	0.0776987	0.140569	0.58044	0.962782		0.0507359	0.0917893	0.58044	0.956923
	13465_5	P53805	RCAN1	-0.182904	0.331342	0.580941	0.962782		n/a	n/a	n/a	n/a
	11510_31	O14791	APOL1	-0.0304237	0.0551606	0.581259	0.962782		-0.0232004	0.0420642	0.581259	0.956923
	13473_55	P23677	ITPKA	0.142657	0.258741	0.581393	0.962782		0.0441941	0.080156	0.581393	0.956923
	6366_38	Q96J42	TXNDC15	-0.0283358	0.0515965	0.582882	0.962782		-0.0663345	0.0766117	0.38657	0.928762
	18408_26	P18085	ARF4	0.119668	0.218009	0.583065	0.962782		0.0839568	0.152951	0.583065	0.956923
	10442_1	Q8WZ59	TMEM190	0.0291505	0.0533037	0.584465	0.962782		0.0272249	0.0381149	0.475051	0.929199
	10339_48	P09104	ENO2	0.0784708	0.143528	0.584565	0.962782		0.0961538	0.132626	0.468452	0.928762
	8659_68	O95866	G6B	-0.356006	0.65123	0.584608	0.962782		n/a	n/a	n/a	n/a
	14111_15	P35442	THBS2	-0.135325	0.247803	0.584998	0.962782		-0.0569295	0.131591	0.665288	0.971956
	18435_40	Q14CS0	UBXN2B	-0.167219	0.306291	0.585103	0.962782		-0.0899654	0.209919	0.668235	0.971956
	4922_13	Q99731	CCL19	-0.21118	0.387164	0.585441	0.962782		n/a	n/a	n/a	n/a
	10672_75	P07988	SFTPB	0.0245383	0.0450291	0.585792	0.962782		0.0184306	0.033821	0.585792	0.956923
	17408_2	Q92871	PMM1	0.19702	0.362583	0.586869	0.962782		0.182339	0.185609	0.325913	0.920156
	11649_3	Q8IYB5	SMAP1	0.0342949	0.063141	0.587028	0.962782		-0.00573566	0.046384	0.901588	0.985584
	14076_74	P01036	CST4	-0.038964	0.0717396	0.58704	0.962782		-0.00199283	0.0603826	0.973672	0.992549
	9478_69	Q14558	PRPSAP1	-0.126543	0.233539	0.587922	0.962782		n/a	n/a	n/a	n/a
	6364_7	Q9BX59	TAPBPL	0.0304611	0.0563783	0.588991	0.962782		0.0363193	0.0290012	0.210447	0.909469
	19557_3	Q86Z14	KLB	0.0206124	0.0382229	0.589703	0.962782		0.0241712	0.0300506	0.421196	0.928762
	15427_35	P58215	LOXL3	-0.111781	0.207328	0.589783	0.962782		-0.118895	0.220523	0.589783	0.956923
	12422_143	O15296	ALOX15B	0.140351	0.260459	0.589983	0.962782		0.0987884	0.0862069	0.251818	0.909469
	13113_7	P10451	SPP1	0.0616683	0.114573	0.590409	0.962782		-0.0773043	0.188305	0.68142	0.971956
	13388_57	P29120	PCSK1	0.0319821	0.0596863	0.592072	0.962782		0.0334959	0.0404918	0.408109	0.928762
	14156_33	P31946	YWHAB	-0.060221	0.112707	0.593125	0.962782		n/a	n/a	n/a	n/a
	2742_68	Q9Y286	SIGLEC7	-0.0377774	0.0711535	0.595469	0.962782		-0.0304194	0.0572947	0.595469	0.956923
	2816_50	P50895	BCAM	-0.0456387	0.0862139	0.596552	0.962782		0.0153545	0.08615	0.858543	0.985584
	15481_45	P49913	CAMP	0.113761	0.215596	0.597736	0.962782		0.0953437	0.167036	0.568138	0.956923
	14158_17	P08758	ANXA5	-0.0668693	0.1269	0.598231	0.962782		-0.0550026	0.0874804	0.529518	0.942874
	3367_8	Q9UGM5	FETUB	0.0463757	0.0880748	0.598507	0.962782		0.0105354	0.0590379	0.858369	0.985584
	6897_38	O94766	B3GAT3	0.0413768	0.0787257	0.599179	0.962782		n/a	n/a	n/a	n/a
	17821_20	O60551	NMT2	-0.153439	0.292328	0.599662	0.962782		-0.0353319	0.243041	0.884415	0.985584
	8768_4	O95999	BCL10	-0.188277	0.358792	0.599755	0.962782		-0.0172117	0.185886	0.926227	0.985584
	18918_86	P27815	PDE4A	0.058014	0.110631	0.600007	0.962782		0.0104075	0.0457053	0.819872	0.984081
	5586_66	Q9UNW1	MINPP1	-0.105485	0.201477	0.600584	0.962782		n/a	n/a	n/a	n/a
	17697_2	Q8WZ82	OVCA2	0.0875553	0.168224	0.602738	0.962782		0.0557295	0.107076	0.602738	0.956923
	17739_1	Q16836	HADH	-0.137536	0.264327	0.602837	0.962782		n/a	n/a	n/a	n/a
	10851_77	Q14213	EBI3	0.0253195	0.0486914	0.603064	0.962782		0.0229885	0.0442087	0.603064	0.956923
	8100_15	Q7Z4H4	ADM2	0.0885906	0.17047	0.603283	0.962782		0.0853264	0.164189	0.603283	0.956923
	18396_10	Q08117	AES	-0.292776	0.56654	0.605311	0.962782		-0.139493	0.269928	0.605311	0.956923
	6393_63	P14625	HSP90B1	0.0349299	0.0677428	0.606116	0.962782		0.0296837	0.0472019	0.529437	0.942874
	10391_1	Q9Y5C1	ANGPTL3	0.0205347	0.0398517	0.606359	0.962782		-0.00961538	0.0673077	0.886403	0.985584
	6234_74	Q6UXI7	VIT	-0.0351623	0.0683926	0.607165	0.962782		-0.0915171	0.063358	0.148614	0.909469
	13125_45	P04004	VTN	0.0309823	0.0603244	0.607535	0.962782		0.01979	0.116721	0.865364	0.985584
	6077_63	Q9NZK5	CECR1	0.0325906	0.0635185	0.607889	0.962782		0.0376626	0.0440691	0.392758	0.928762
	8309_12	Q12794	HYAL1	0.0784314	0.153108	0.608468	0.962782		0.066643	0.130096	0.608468	0.956923
	17783_9	Q96EY8	MMAB	0.0357377	0.0698361	0.608835	0.962782		0.0441727	0.047417	0.351554	0.928762
	7980_72	Q9NY97	B3GNT2	-0.0570533	0.111599	0.609186	0.962782		-0.0627675	0.085592	0.463355	0.928762
	11360_39	P23921	RRM1	0.165455	0.323636	0.609186	0.962782		n/a	n/a	n/a	n/a
	12820_1	Q13588	GRAP	0.255866	0.501676	0.610036	0.962782		n/a	n/a	n/a	n/a
	3196_6	P10915	HAPLN1	-0.0874317	0.172131	0.611498	0.962782		0.136311	0.116589	0.242341	0.909469
	8974_172	P39059	COL15A1	0.0608151	0.120376	0.613413	0.962782		n/a	n/a	n/a	n/a
	12428_2	Q5VWZ2	LYPLAL1	0.101958	0.201891	0.613547	0.962782		0.0407888	0.0807671	0.613547	0.956923
	5813_58	P01588	EPO	-0.130246	0.259045	0.61511	0.962782		-0.0712435	0.233161	0.759943	0.973343
	11636_33	P37802	TAGLN2	-0.0960512	0.191035	0.61511	0.962782		-0.0636943	0.126681	0.61511	0.956923
	9201_13	P37802	TAGLN2	-0.0969828	0.192888	0.61511	0.962782		-0.0849858	0.169027	0.61511	0.956923
	15558_63	Q07075	ENPEP	-0.0337979	0.0672474	0.615252	0.962782		-0.0314894	0.0547518	0.565204	0.956923
	9314_9	Q15238	PSG5	-0.0326347	0.0649701	0.615454	0.962782		0.0693708	0.0569256	0.222987	0.909469
	9216_100	O15031	PLXNB2	0.0338613	0.0674495	0.61565	0.962782		-0.00594976	0.0401058	0.882065	0.985584
	17813_21	Q86WA6	BPHL	0.093372	0.18626	0.616161	0.962782		0.0279675	0.0419512	0.504985	0.938099
	9863_1	P67936	TPM4	0.14959	0.29877	0.616592	0.962782		n/a	n/a	n/a	n/a
	15526_33	P48637	GSS	-0.0575326	0.115065	0.617075	0.962782		-0.0580205	0.204778	0.776921	0.976097
	2418_55	P02649	APOE	0.0616438	0.123288	0.617075	0.962782		0.123856	0.0597826	0.0382869	0.909469
	9388_18	Q96PE7	MCEE	0.150485	0.300971	0.617075	0.962782		0.0560072	0.112014	0.617075	0.956923
	2948_58	P10912	GHR	-0.0478012	0.0960803	0.618828	0.962782		-0.039153	0.0803036	0.62586	0.961123
	15582_25	O00602	FCN1	-0.0315648	0.0634654	0.618939	0.962782		n/a	n/a	n/a	n/a
	11606_22	O75190	DNAJB6	0.176471	0.354902	0.619022	0.962782		0.0502232	0.101004	0.619022	0.957916
	5632_6	Q9NQ79	CRTAC1	-0.0259815	0.0522517	0.619022	0.962782		n/a	n/a	n/a	n/a
	9713_67	Q15198	PDGFRL	-0.0307096	0.0618664	0.619622	0.962782		0.0143248	0.0739414	0.846386	0.985584
	18422_41	P53602	MVD	-0.218313	0.440686	0.620322	0.962782		0.157143	0.229911	0.494294	0.936681
	14116_129	P26447	S100A4	-0.0970009	0.195876	0.620448	0.962782		n/a	n/a	n/a	n/a
	19237_17	P30046	DDT	-0.0882867	0.178322	0.620531	0.962782		-0.0170251	0.10233	0.867862	0.985584
	5066_134	Q08708	CD300C	0.0359084	0.0729699	0.622649	0.962782		n/a	n/a	n/a	n/a
	4209_60	Q9NP79	VTA1	-0.177419	0.360887	0.622988	0.962782		-0.196701	0.229695	0.391802	0.928762
	7163_26	Q9GZZ8	LACRT	-0.214953	0.437383	0.623106	0.962782		n/a	n/a	n/a	n/a
	8356_88	P01178	OXT	-0.0452403	0.0923657	0.624278	0.962782		-0.0193991	0.0740478	0.793336	0.98213
	7266_4	Q86WD7	SERPINA9	-0.0559247	0.114618	0.625605	0.962782		n/a	n/a	n/a	n/a
	3329_14	O75594	PGLYRP1	0.0507322	0.10408	0.625949	0.962782		0.0404858	0.127024	0.749935	0.973343
	5803_24	P01024	C3	0.111111	0.228019	0.626054	0.962782		0.0654561	0.0924831	0.479093	0.931744
	7875_86	P08567	PLEK	0.0745234	0.15338	0.627055	0.962782		0.068745	0.141487	0.627055	0.961223
	5810_25	P13385	TDGF1	-0.0343358	0.0708027	0.627712	0.962782		-0.00919076	0.0412464	0.823671	0.98518
	18922_27	P34810	CD68	-0.163616	0.337482	0.627807	0.962782		0.171496	0.201425	0.394539	0.928762
	7211_2	P07998	RNASE1	0.0433197	0.0893753	0.627894	0.962782		n/a	n/a	n/a	n/a
	4234_8	Q01638	IL1RL1	-0.0346243	0.0715568	0.628477	0.962782		n/a	n/a	n/a	n/a
	15462_28	P01732	CD8A	-0.0335078	0.0693717	0.629082	0.962782		0.00568797	0.0690683	0.934366	0.985584
	9578_263	A6NHS7	MANSC4	0.0295763	0.0612843	0.629374	0.962782		-0.00321256	0.0444405	0.942372	0.986062
	5015_15	Q13093	PLA2G7	0.0880183	0.182651	0.629881	0.962782		0.0379747	0.125176	0.761607	0.973343
	9092_33	O95841	ANGPTL1	0.122476	0.25572	0.631976	0.962782		-0.109631	0.266393	0.680678	0.971956
	17515_6	P48723	HSPA13	0.0904008	0.189189	0.632769	0.962782		n/a	n/a	n/a	n/a
	15614_168	Q8N149	LILRA2	-0.0280581	0.0587422	0.632901	0.962782		-0.0318756	0.0573372	0.578257	0.956923
	3799_11	P07451	CA3	-0.0527934	0.110712	0.633468	0.962782		-0.0492117	0.103201	0.633468	0.964183
	9826_135	P49789	FHIT	-0.117949	0.247436	0.633587	0.962782		-0.0136986	0.151446	0.927928	0.985584
	19372_7	Q7Z553	MDGA2	0.0259486	0.0545052	0.63402	0.962782		-0.0833651	0.0567187	0.141616	0.909469
	14107_1	P49914	MTHFS	-0.035111	0.0738655	0.634547	0.962782		0.0365806	0.0463615	0.430095	0.928762
	3352_80	P23280	CA6	0.0276091	0.0582551	0.635547	0.962782		0.0807232	0.0450726	0.0732996	0.909469
	3043_49	P09486	SPARC	0.203051	0.428722	0.635771	0.962782		-0.0296663	0.23115	0.897878	0.985584
	15615_8	O75022	LILRB3	-0.0262502	0.0555662	0.636631	0.962782		-0.0121484	0.0299551	0.685069	0.971956
	10076_1	O00189	AP4M1	-0.187919	0.39821	0.636991	0.962782		n/a	n/a	n/a	n/a
	8458_111	P37840	SNCA	0.182213	0.386117	0.636991	0.962782		0.133155	0.161752	0.410392	0.928762
	8916_32	Q13586	STIM1	0.0946372	0.200841	0.637495	0.962782		0.0738461	0.146923	0.615233	0.956923
	9906_21	Q9BQ16	SPOCK3	-0.0315688	0.0671105	0.638069	0.962782		0.0376921	0.0553784	0.496107	0.936681
	14123_34	Q9H7M9	C10orf54	-0.0321273	0.0683068	0.638113	0.962782		n/a	n/a	n/a	n/a
	2730_58	Q29983	MICA	0.0269863	0.0573973	0.638236	0.962782		-0.0442638	0.0458898	0.334762	0.920806
	9183_7	P17181	IFNAR1	0.029027	0.061916	0.639203	0.962782		n/a	n/a	n/a	n/a
	10088_37	P07741	APRT	-0.0683146	0.145843	0.639489	0.962782		-0.0773694	0.281109	0.78314	0.976097
	12558_3	Q8TF42	UBASH3B	-0.0721804	0.154135	0.639575	0.962782		-0.0385898	0.098142	0.694169	0.971956
	5202_4	Q08752	PPID	0.0353782	0.0756492	0.640027	0.962782		0.0190452	0.0498364	0.702346	0.971956
	18213_30	Q969M7	UBE2F	-0.124451	0.266471	0.640476	0.962782		0.0494865	0.169001	0.769662	0.97469
	10816_150	Q9UKJ1	PILRA	0.0273249	0.0585534	0.640738	0.962782		n/a	n/a	n/a	n/a
	6909_40	Q10469	MGAT2	-0.0633588	0.135878	0.641006	0.962782		-0.00235627	0.0838831	0.97759	0.992549
	9294_45	P55001	MFAP2	-0.0350655	0.0752007	0.641006	0.962782		-0.0368114	0.0471398	0.434862	0.928762
	4188_1	O43488	AKR7A2	0.0581242	0.124835	0.641496	0.962782		0.0406568	0.0738859	0.582138	0.956923
	15487_164	P23141	CES1	-0.1819	0.391577	0.642267	0.962782		n/a	n/a	n/a	n/a
	17680_12	P54762	EPHB1	0.0316915	0.0683467	0.642872	0.962782		0.0875887	0.0634752	0.167621	0.909469
	3344_60	P01008	SERPINC1	0.135279	0.291777	0.642908	0.962782		n/a	n/a	n/a	n/a
	18882_7	Q9H4D0	CLSTN2	0.0464155	0.100122	0.64294	0.962782		0.0377839	0.0808536	0.640276	0.968434
	9297_12	Q7Z7M8	B3GNT8	0.0889193	0.19186	0.643036	0.962782		-0.0352913	0.0481025	0.463151	0.928762
	15495_9	P41439	FOLR3	0.0305393	0.0659519	0.643326	0.962782		-0.0367546	0.0269485	0.172605	0.909469
	12486_8	Q9NS18	GLRX2	0.0450462	0.0973832	0.643675	0.962782		0.0283351	0.0612562	0.643675	0.969477
	9886_28	Q13426	XRCC4	0.0780234	0.169701	0.645681	0.962782		0.0392457	0.133028	0.767979	0.97469
	3044_3	P55774	CCL18	0.0235263	0.0511964	0.645854	0.962782		n/a	n/a	n/a	n/a
	3331_8	Q6NW40	RGMB	-0.0575843	0.125702	0.64688	0.962782		-0.0599135	0.109944	0.585792	0.956923
	5275_28	P15498	VAV1	-0.129118	0.28228	0.647374	0.962782		-0.0962815	0.210491	0.647374	0.971398
	4469_78	Q7LFX5	CHST15	0.135765	0.296859	0.647428	0.962782		n/a	n/a	n/a	n/a
	9126_171	Q86UY8	NT5DC3	0.0489845	0.107527	0.64871	0.962782		0.0115291	0.0394417	0.770051	0.97469
	18813_15	Q9NUU7	DDX19A	0.126284	0.279085	0.650913	0.962782		0.0710556	0.157031	0.650913	0.971398
	5460_60	Q9UMR2	DDX19B	0.131561	0.290746	0.650913	0.962782		0.0645435	0.142639	0.650913	0.971398
	18884_22	Q9UDY4	DNAJB4	-0.0522193	0.115405	0.650917	0.962782		-0.0413394	0.0913601	0.650917	0.971398
	19161_1	Q9Y4E8	USP15	-0.0690691	0.152653	0.650938	0.962782		-0.0434638	0.10418	0.676534	0.971956
	10514_5	P41222	PTGDS	0.087234	0.192908	0.651121	0.962782		n/a	n/a	n/a	n/a
	6402_8	Q9UKJ1	PILRA	-0.0339553	0.0750956	0.651153	0.962782		0.0298258	0.0453352	0.510606	0.938099
	13109_82	Q7Z3B1	NEGR1	-0.0605144	0.133888	0.651285	0.962782		-0.0489101	0.0946305	0.605258	0.956923
	7050_5	Q7Z3B1	NEGR1	-0.0657895	0.145559	0.651285	0.962782		-0.0491184	0.111461	0.659446	0.971398
	18891_98	P32456	GBP2	0.106878	0.237037	0.652067	0.962782		0.154913	0.121965	0.204034	0.909469
	5637_81	Q9Y2I2	NTNG1	0.0251634	0.0558823	0.6525	0.962782		-0.00972801	0.0350407	0.781304	0.976097
	9793_145	Q8TDY8	IGDCC4	-0.0323427	0.0719668	0.653135	0.962782		-0.0272177	0.0605629	0.653135	0.971398
	11480_1	P30838	ALDH3A1	-0.0662983	0.147593	0.653289	0.962782		-0.00843437	0.104902	0.935918	0.985584
	19635_69	Q14314	FGL2	-0.158996	0.355649	0.654833	0.962782		n/a	n/a	n/a	n/a
	10938_13	P19256	CD58	-0.0411659	0.0922476	0.655414	0.962782		-0.0196093	0.0443371	0.658289	0.971398
	11117_2	Q8TB22	SPATA20	-0.025593	0.0574282	0.655849	0.962782		n/a	n/a	n/a	n/a
	12399_194	Q8IVM0	CCDC50	-0.161654	0.362782	0.655889	0.962782		n/a	n/a	n/a	n/a
	14618_26	Q96AW1	VOPP1	0.0874186	0.196435	0.656301	0.962782		0.12854	0.251478	0.609254	0.956923
	15364_101	P02654	APOC1	0.0427719	0.0961538	0.656444	0.962782		0.0446367	0.100346	0.656444	0.971398
	12357_41	O95721	SNAP29	-0.105991	0.238315	0.656499	0.962782		-0.0715497	0.114615	0.532457	0.942874
	8304_50	O00300	TNFRSF11B	0.0532978	0.11992	0.656721	0.962782		n/a	n/a	n/a	n/a
	9470_15	Q5JXM2	METTL24	0.073903	0.166282	0.656721	0.962782		-0.30678	0.157627	0.0516263	0.909469
	13998_26	Q8N142	ADSSL1	-0.0321088	0.0723809	0.657325	0.962782		-0.0189583	0.045	0.673539	0.971956
	5134_52	Q8TDQ0	HAVCR2	0.0312843	0.0705269	0.657346	0.962782		-0.010411	0.0442009	0.813792	0.983187
	3327_27	Q9HB63	NTN4	0.0435471	0.0981789	0.657369	0.962782		0.0416036	0.0937973	0.657369	0.971398
	13748_4	P80075	CCL8	0.0308095	0.069612	0.658063	0.962782		n/a	n/a	n/a	n/a
	6255_74	Q96SM3	CPXM1	-0.0265734	0.0601399	0.65859	0.962782		-0.0461446	0.04389	0.293089	0.909469
	5867_60	P05089	ARG1	0.0896861	0.203587	0.659554	0.962782		n/a	n/a	n/a	n/a
	3046_31	Q9HD89	RETN	0.0358967	0.081556	0.65983	0.962782		0.0476191	0.108189	0.65983	0.971398
	12687_2	Q16698	DECR1	0.122807	0.27924	0.660089	0.962782		0.257109	0.235782	0.275514	0.909469
	9188_119	Q07325	CXCL9	-0.118667	0.270667	0.661079	0.962782		0.00972447	0.175041	0.955696	0.988343
	17828_3	Q9HCY8	S100A14	0.0879369	0.200676	0.66124	0.962782		0.0692718	0.158082	0.66124	0.971398
	17836_17	Q96FQ6	S100A16	-0.0418231	0.0954424	0.66124	0.962782		-0.0503558	0.0979748	0.607275	0.956923
	15535_3	Q9BQR3	PRSS27	0.0455433	0.104099	0.661749	0.962782		n/a	n/a	n/a	n/a
	6392_7	O76076	WISP2	0.0596188	0.136414	0.66208	0.962782		n/a	n/a	n/a	n/a
	7156_2	Q6P4F1	FUT10	-0.0228381	0.052348	0.662638	0.962811		-0.0472424	0.0455323	0.299476	0.909469
	3033_57	P05162	LGALS2	0.0381827	0.0879652	0.664241	0.964359		n/a	n/a	n/a	n/a
	2985_35	P09341	CXCL1	-0.0191377	0.0443743	0.666265	0.964706		-0.0231016	0.0416849	0.579445	0.956923
	10451_11	Q02818	NUCB1	-0.0593103	0.137931	0.667196	0.964706		-0.0178571	0.130309	0.891002	0.985584
	18310_26	P63302	SEPW1	-0.0606544	0.142059	0.669404	0.964706		-0.058164	0.124737	0.641006	0.968434
	9574_11	O00499	BIN1	-0.0597244	0.140123	0.669941	0.964706		-0.0861723	0.0857715	0.315054	0.909813
	4564_2	O60486	PLXNC1	0.0273476	0.0642504	0.670369	0.964706		-0.0465621	0.0380483	0.221041	0.909469
	16599_38	Q9HCN4	GPN1	0.132316	0.311705	0.671209	0.964706		-0.00838323	0.211976	0.968453	0.99074
	16913_8	O00584	RNASET2	-0.025766	0.0607591	0.671516	0.964706		-0.0333124	0.0589252	0.571847	0.956923
	6245_4	Q92692	PVRL2	-0.144928	0.34265	0.672324	0.964706		n/a	n/a	n/a	n/a
	13384_110	P07954	FH	0.0575491	0.136087	0.672379	0.964706		0.0350565	0.127154	0.782778	0.976097
	6919_3	P02008	HBZ	-0.0274281	0.064973	0.672919	0.964706		-0.0158247	0.0361128	0.66124	0.971398
	15560_52	P20062	TCN2	-0.0363657	0.0861833	0.673056	0.964706		0.0463703	0.0393348	0.238453	0.909469
	11103_24	P04792	HSPB1	-0.0274348	0.0651578	0.673717	0.964706		-0.0174516	0.0468563	0.709559	0.971956
	4925_54	P45452	MMP13	-0.132686	0.315534	0.674111	0.964706		0.0427807	0.167558	0.798477	0.983187
	12727_7	Q9P2B2	PTGFRN	-0.028453	0.0676796	0.674187	0.964706		0.0533627	0.0327453	0.10318	0.909469
	13519_112	Q86VW2	ARHGEF25	0.0702434	0.167589	0.675112	0.964706		0.0418865	0.099934	0.675112	0.971956
	12333_87	P49247	RPIA	0.0609698	0.145463	0.675112	0.964706		0.0409714	0.0733015	0.576201	0.956923
	5825_49	P15260	IFNGR1	0.122392	0.292072	0.675181	0.964706		n/a	n/a	n/a	n/a
	14079_14	Q13478	IL18R1	-0.0197143	0.047073	0.67536	0.964706		-0.0223881	0.0345997	0.517594	0.939081
	4992_49	P28799	GRN	-0.0376665	0.0900322	0.675679	0.964706		n/a	n/a	n/a	n/a
	2579_17	P14780	MMP9	0.104327	0.249555	0.675909	0.964706		n/a	n/a	n/a	n/a
	8874_53	O75503	CLN5	-0.0790698	0.189535	0.676548	0.964706		-0.0283214	0.0750633	0.70595	0.971956
	15640_54	Q01995	TAGLN	0.118887	0.284992	0.676562	0.964706		0.116119	0.176471	0.510533	0.938099
	10080_9	Q14232	EIF2B1	-0.152129	0.366563	0.678132	0.964706		n/a	n/a	n/a	n/a
	17738_7	Q9UBG3	CRNN	0.0636886	0.153472	0.678152	0.964706		0.0324397	0.0781708	0.678152	0.971956
	2843_13	O43291	SPINT2	0.0225546	0.0546059	0.679575	0.964706		-0.0123153	0.0596817	0.836518	0.985584
	5078_82	O15197	EPHB6	0.0365263	0.0887067	0.680512	0.964706		0.0225328	0.0576155	0.695731	0.971956
	7185_29	P40197	GP5	-0.0733163	0.178176	0.680718	0.964706		n/a	n/a	n/a	n/a
	13657_2	Q96T60	PNKP	-0.0734856	0.178749	0.680991	0.964706		-0.0733737	0.136157	0.589964	0.956923
	12616_45	Q9UHY1	NRBP1	0.15514	0.37757	0.681152	0.964706		n/a	n/a	n/a	n/a
	9867_23	O00757	FBP2	0.0550275	0.134067	0.681478	0.964706		n/a	n/a	n/a	n/a
	3389_7	P05154	SERPINA5	-0.0342841	0.0835494	0.681553	0.964706		-0.0210843	0.051382	0.681553	0.971956
	17325_10	Q16774	GUK1	-0.0474986	0.116358	0.683118	0.964706		-0.0271232	0.0613606	0.658468	0.971398
	16070_7	Q9Y5W5	WIF1	0.125	0.306507	0.683405	0.964706		n/a	n/a	n/a	n/a
	15587_20	P14207	FOLR2	0.022298	0.0546957	0.683513	0.964706		0.0158863	0.210702	0.939899	0.985584
	11196_31	P12111	COL6A3	-0.111433	0.273517	0.683709	0.964706		-0.0324111	0.158893	0.838369	0.985584
	7808_5	O94923	GLCE	0.028696	0.0704686	0.683849	0.964706		n/a	n/a	n/a	n/a
	4874_3	P03950	ANG	0.0242826	0.059918	0.685284	0.965371		0.0108742	0.0358706	0.761776	0.973343
	5671_1	P17538	CTRB1	0.0311228	0.0769691	0.685952	0.965371		0.016534	0.0420494	0.694169	0.971956
	16035_8	P35916	FLT4	-0.0603633	0.149573	0.686528	0.965371		-0.0977045	0.161271	0.544621	0.952276
	3420_21	Q8N1Q1	CA13	0.0328141	0.0814123	0.686903	0.965371		0.0955316	0.0505907	0.0589824	0.909469
	2962_50	P12272	PTHLH	-0.0677551	0.168163	0.687013	0.965371		-0.0382908	0.115982	0.741292	0.973343
	19614_8	P20061	TCN1	-0.0233272	0.0581134	0.688119	0.96593		-0.0225341	0.0561376	0.688119	0.971956
	13122_19	O43155	FLRT2	0.0293255	0.0733138	0.689157	0.96593		0.0234129	0.096353	0.808013	0.983187
	19135_5	Q969T7	NT5C3L	0.0253845	0.0636106	0.689848	0.96593		-0.0107304	0.0841121	0.898488	0.985584
	12517_52	O14737	PDCD5	0.0256911	0.0643902	0.689901	0.96593		0.0402461	0.0494745	0.415948	0.928762
	3191_50	Q96NZ8	WFIKKN1	0.0833894	0.209146	0.690104	0.96593		0.109444	0.274492	0.690104	0.971956
	11288_26	P49902	NT5C2	-0.0689942	0.174564	0.692667	0.968523		-0.0577582	0.267744	0.829204	0.985584
	14134_49	Q86SJ2	AMIGO2	-0.0726744	0.184109	0.693037	0.968523		0.196548	0.187919	0.295599	0.909469
	9370_69	Q92820	GGH	0.0244997	0.0624569	0.694862	0.96981		-0.0216611	0.0428588	0.613274	0.956923
	6425_87	Q99542	MMP19	0.0712543	0.18204	0.695486	0.96981		0.0516083	0.131849	0.695486	0.971956
	5430_66	P78324	SIRPA	-0.0154351	0.0395731	0.696506	0.96981		-0.0124685	0.0319671	0.696506	0.971956
	9021_1	Q96D42	HAVCR1	0.0266876	0.0684458	0.696604	0.96981		-0.0452852	0.0510175	0.374734	0.928762
	16302_11	Q96DR5	BPIFA2	0.0898438	0.230469	0.696662	0.96981		n/a	n/a	n/a	n/a
	17843_30	Q9HAB8	PPCS	0.0712195	0.183415	0.697796	0.970634		0.0384174	0.114679	0.737625	0.973343
	5731_1	Q6UWN8	SPINK6	-0.0223246	0.0579	0.699814	0.971228		0.00624937	0.0394113	0.874009	0.985584
	8250_2	Q12913	PTPRJ	0.109636	0.284435	0.699904	0.971228		-0.128693	0.198596	0.516977	0.939081
	13427_66	Q9NR34	MAN1C1	-0.0367454	0.0955381	0.700522	0.971228		0.0318725	0.0709163	0.653116	0.971398
	9565_6	Q96IZ0	PAWR	0.154472	0.402439	0.701098	0.971228		0.0983264	0.220711	0.65596	0.971398
	16055_3	Q9BXR6	CFHR5	0.0286581	0.0746784	0.701161	0.971228		-0.031197	0.0537229	0.561441	0.956923
	11192_168	Q9GZM7	TINAGL1	-0.0735608	0.191898	0.701473	0.971228		n/a	n/a	n/a	n/a
	15610_72	P28838	LAP3	0.0551883	0.145444	0.704356	0.972499		-0.210732	0.194146	0.277733	0.909469
	13959_7	P28838	LAP3	0.0553686	0.145919	0.704356	0.972499		-0.235038	0.21654	0.277733	0.909469
	15449_33	Q96H15	TIMD4	0.0289735	0.0765728	0.70515	0.972499		0.0299677	0.0852928	0.725325	0.973343
	16803_4	P22676	CALB2	0.136802	0.362235	0.705684	0.972499		n/a	n/a	n/a	n/a
	3378_49	P49862	KLK7	-0.0320474	0.0849153	0.705874	0.972499		0.00248797	0.0514182	0.961408	0.989114
	15385_116	P12104	FABP2	0.0287677	0.0764276	0.706616	0.972499		-0.0159171	0.0384971	0.679269	0.971956
	2615_60	P52803	EFNA5	-0.0536429	0.142514	0.706616	0.972499		-0.0617284	0.183128	0.736058	0.973343
	18417_3	Q9HBK9	AS3MT	0.144444	0.385185	0.70766	0.972499		n/a	n/a	n/a	n/a
	12381_26	P16152	CBR1	0.0277845	0.0741325	0.707813	0.972499		n/a	n/a	n/a	n/a
	3415_61	P21815	IBSP	-0.0699152	0.1875	0.709237	0.972499		-0.0527578	0.141487	0.709237	0.971956
	8697_38	P35052	GPC1	0.0246994	0.0662983	0.709484	0.972499		0.0450327	0.0507047	0.374468	0.928762
	12437_18	Q6PHR2	ULK3	0.0840046	0.225547	0.709559	0.972499		0.0463918	0.112829	0.68095	0.971956
	4801_13	P22079	LPO	0.0267733	0.071975	0.709907	0.972499		-0.0993072	0.215935	0.645593	0.971369
	17691_1	O14773	TPP1	-0.0502959	0.135355	0.710202	0.972499		-0.0355463	0.0956613	0.710202	0.971956
	12646_2	Q96AT9	RPE	0.0871863	0.235139	0.710797	0.972499		-0.0546256	0.162115	0.73615	0.973343
	10620_21	P08118	MSMB	-0.0451076	0.121964	0.711499	0.972499		-0.00223464	0.0893855	0.980055	0.993598
	4254_6	Q8IVD9	NUDCD3	-0.103539	0.280472	0.712009	0.972499		-0.0242399	0.0879211	0.782778	0.976097
	17435_43	P13804	ETFA	-0.123414	0.334487	0.712153	0.972499		-0.0262571	0.0495967	0.59652	0.956923
	9790_28	Q8IWQ3	BRSK2	-0.0414031	0.112708	0.71336	0.972521		-0.0182371	0.0589666	0.75711	0.973343
	11543_84	Q9UHB6	LIMA1	-0.110924	0.302521	0.713868	0.972521		-0.0405177	0.100732	0.687511	0.971956
	16074_12	O75791	GRAP2	0.179813	0.493316	0.715486	0.972521		0.0805872	0.22109	0.715486	0.971956
	8275_31	Q5VY43	PEAR1	0.0350785	0.0963351	0.715761	0.972521		0.0239371	0.0657378	0.715761	0.971956
	3184_25	P08709	F7	0.0232237	0.0638078	0.715885	0.972521		0.0272897	0.0366355	0.456333	0.928762
	9241_40	Q9P1W8	SIRPG	-0.0449141	0.123514	0.71613	0.972521		-0.0197502	0.0543131	0.71613	0.971956
	9796_4	P19835	CEL	0.0314182	0.0864	0.71613	0.972521		n/a	n/a	n/a	n/a
	5349_69	O00548	DLL1	0.0661241	0.182096	0.716509	0.972521		0.0439486	0.121028	0.716509	0.971956
	15576_158	P12724	RNASE3	-0.0260563	0.0721831	0.718118	0.973555		0.0439833	0.0563821	0.435336	0.928762
	2950_57	P22692	IGFBP4	0.118705	0.329137	0.718357	0.973555		n/a	n/a	n/a	n/a
	14090_23	Q9H4E7	DEF6	-0.0400078	0.111632	0.72005	0.973824		-0.0257954	0.0812554	0.750894	0.973343
	3495_15	P80162	CXCL6	-0.0457221	0.127783	0.720485	0.973824		0.0174081	0.0256977	0.49814	0.936681
	12677_164	Q13045	FLII	-0.0749601	0.210526	0.721795	0.973824		-0.0373238	0.104824	0.721795	0.973343
	18188_12	P50440	GATM	-0.0386527	0.10878	0.722342	0.973824		-0.0206633	0.0471939	0.661504	0.971398
	19606_28	Q14623	IHH	-0.180055	0.507429	0.72271	0.973824		-0.268898	0.168494	0.110513	0.909469
	6609_22	P09543	CNP	0.0857143	0.242236	0.723454	0.973824		n/a	n/a	n/a	n/a
	19590_46	P35247	SFTPD	0.0416149	0.117702	0.723667	0.973824		n/a	n/a	n/a	n/a
	12522_6	P54727	RAD23B	0.124204	0.351911	0.724133	0.973824		n/a	n/a	n/a	n/a
	2687_2	Q16674	MIA	-0.0228137	0.0648006	0.724793	0.973824		0.0515231	0.0430613	0.231499	0.909469
	3607_71	Q9UBP4	DKK3	0.0201807	0.0575301	0.725749	0.973824		0.0198225	0.0565089	0.725749	0.973343
	17320_19	Q9NRN7	AASDHPPT	-0.154762	0.442177	0.726339	0.973824		n/a	n/a	n/a	n/a
	5457_5	Q5KU26	COLEC12	0.0540746	0.154608	0.726524	0.973824		-0.0243704	0.15922	0.87835	0.985584
	3049_61	P07477	PRSS1	-0.104489	0.298762	0.726533	0.973824		n/a	n/a	n/a	n/a
	4479_14	P05155	SERPING1	0.0192186	0.0551214	0.727345	0.973824		0.0319334	0.0442555	0.47056	0.928762
	8039_41	Q8N128	FAM177A1	-0.0213444	0.0613999	0.728118	0.973824		-0.0450935	0.046028	0.327236	0.920156
	7849_3	Q16769	QPCT	-0.0317316	0.0915684	0.728941	0.973824		0.0331463	0.09077	0.714986	0.971956
	15583_18	Q6BAA4	FCRLB	0.0214982	0.0620567	0.729021	0.973824		0.0508926	0.0490274	0.29925	0.909469
	13463_1	Q92626	PXDN	0.0490797	0.141786	0.729227	0.973824		-0.027957	0.127599	0.826571	0.98518
	9869_28	P19838	NFKB1	0.0974125	0.281583	0.729383	0.973824		-0.0298103	0.126694	0.81398	0.983187
	10832_24	Q9UBX8	B4GALT6	0.0178417	0.0516868	0.729953	0.973824		n/a	n/a	n/a	n/a
	15540_6	P08670	VIM	0.0891219	0.258191	0.729961	0.973824		0.0471241	0.136521	0.729961	0.973343
	17447_52	Q6FHJ7	SFRP4	-0.0308207	0.0898626	0.731617	0.974153		-0.0386003	0.0955988	0.686379	0.971956
	7655_11	P16860	NPPB	-0.024087	0.0703186	0.731943	0.974153		-0.0261824	0.0764358	0.731943	0.973343
	2632_5	P42701	IL12RB1	0.0821745	0.240202	0.732272	0.974153		0.0487106	0.136103	0.720422	0.973167
	4328_2	Q9BWV1	BOC	0.0280269	0.0822123	0.733172	0.974153		0.00297471	0.109569	0.978341	0.992549
	17782_23	P09110	ACAA1	0.0258792	0.0759788	0.733396	0.974153		0.0224633	0.059732	0.706866	0.971956
	16296_43	O75473	LGR5	-0.113019	0.331903	0.733467	0.974153		-0.0776459	0.230465	0.736185	0.973343
	12657_2	Q13630	TSTA3	-0.125523	0.370293	0.734622	0.974338		n/a	n/a	n/a	n/a
	6448_36	Q99985	SEMA3C	-0.0567442	0.167442	0.734693	0.974338		-0.0939691	0.125526	0.454096	0.928762
	6086_15	Q6WN34	CHRDL2	-0.0233232	0.0691652	0.735959	0.975295		-0.156265	0.0907393	0.0850465	0.909469
	4232_19	P08069	IGF1R	0.0580029	0.17254	0.736743	0.975328		n/a	n/a	n/a	n/a
	7019_13	O75326	SEMA7A	-0.0811024	0.241732	0.737244	0.975328		0.333512	0.227614	0.142852	0.909469
	8465_52	P09668	CTSH	-0.0196078	0.0585287	0.737616	0.975328		-0.0677656	0.0404965	0.0942551	0.909469
	5631_83	P12872	MLN	0.0189324	0.0567973	0.738883	0.976283		-0.0532597	0.0450829	0.237455	0.909469
	3366_51	Q16610	ECM1	-0.0265352	0.0799848	0.740075	0.976594		0.00572378	0.0452363	0.899312	0.985584
	11696_7	P29373	CRABP2	0.0220666	0.0665499	0.740207	0.976594		n/a	n/a	n/a	n/a
	6451_64	Q9BXN1	ASPN	0.023317	0.0707033	0.741561	0.977059		n/a	n/a	n/a	n/a
	9383_24	Q15782	CHI3L2	0.10551	0.320047	0.741649	0.977059		n/a	n/a	n/a	n/a
	3305_6	Q9NR61	DLL4	-0.108182	0.32894	0.742245	0.977126		0.0961757	0.285877	0.736551	0.973343
	4240_31	P14618	PKM2	-0.0980446	0.300468	0.744193	0.978471		n/a	n/a	n/a	n/a
	18340_2	P28070	PSMB4	-0.0229709	0.0704441	0.744359	0.978471		0.00750203	0.0478508	0.875418	0.985584
	7757_5	P01906	HLA-DQA2	-0.0310688	0.0965203	0.747537	0.980772		n/a	n/a	n/a	n/a
	5605_77	O00587	MFNG	-0.0438482	0.13678	0.748533	0.980772		0.0123148	0.120852	0.918836	0.985584
	7161_25	O95479	H6PD	-0.0253685	0.0791909	0.748706	0.980772		n/a	n/a	n/a	n/a
	8327_26	Q9H4A9	DPEP2	0.0448907	0.140284	0.748968	0.980772		0.0443756	0.120227	0.712054	0.971956
	3396_54	P00797	REN	-0.0519564	0.163566	0.750753	0.980772		-0.0669698	0.210831	0.750753	0.973343
	6955_68	Q13596	SNX1	0.0449644	0.141776	0.751128	0.980772		n/a	n/a	n/a	n/a
	9316_67	Q9HC57	WFDC1	-0.0204131	0.0646013	0.752014	0.980772		0.071307	0.0408549	0.0809204	0.909469
	5900_11	P49773	HINT1	-0.0680412	0.215464	0.752162	0.980772		0.685364	4.87292	0.888148	0.985584
	19383_131	Q9BW66	CINP	-0.112963	0.359259	0.753192	0.980772		0.0825243	0.251214	0.742532	0.973343
	3858_5	P24666	ACP1	0.0273781	0.087163	0.753443	0.980772		-0.0943598	0.0763457	0.216475	0.909469
	2731_29	P16435	POR	0.0357513	0.11399	0.753797	0.980772		0.0110861	0.0367227	0.762738	0.973343
	12436_84	P78417	GSTO1	-0.0229226	0.0732706	0.754395	0.980772		0.0952081	0.134931	0.480432	0.931744
	7251_64	Q9BXJ4	C1QTNF3	0.0436893	0.139698	0.754477	0.980772		n/a	n/a	n/a	n/a
	3143_3	P01730	CD4	-0.115321	0.369028	0.754661	0.980772		n/a	n/a	n/a	n/a
	3825_18	P45983	MAPK8	0.10302	0.330373	0.755171	0.980772		n/a	n/a	n/a	n/a
	7921_65	Q86VR8	FJX1	-0.0310766	0.099889	0.755716	0.980772		-0.0162262	0.0839128	0.846669	0.985584
	17140_57	Q9GZP0	PDGFD	-0.0194372	0.0626632	0.75642	0.980772		-0.0190497	0.0420407	0.650459	0.971398
	9341_1	Q9GZP0	PDGFD	-0.0225437	0.0726783	0.75642	0.980772		-0.0219461	0.0507668	0.665529	0.971956
	19377_14	O95897	OLFM2	0.0220083	0.0709766	0.756502	0.980772		0.0178532	0.0575764	0.756502	0.973343
	7628_40	Q96HD1	CRELD1	0.0167117	0.0542486	0.758039	0.981799		0.0135572	0.0440088	0.758039	0.973343
	11237_49	Q15113	PCOLCE	-0.0342466	0.11208	0.759943	0.981799		-0.0241758	0.0791209	0.759943	0.973343
	15653_9	Q03692	COL10A1	0.0246815	0.0808121	0.760047	0.981799		n/a	n/a	n/a	n/a
	6467_65	Q8NBL1	POGLUT1	0.027332	0.0895186	0.760121	0.981799		0.0197227	0.0510219	0.699086	0.971956
	15299_102	Q14696	MESDC2	-0.11879	0.390929	0.761229	0.981799		-0.126506	0.242169	0.6014	0.956923
	8097_77	Q5VXI9	LIPN	0.0191824	0.0632076	0.761522	0.981799		0.31319	0.181288	0.0840635	0.909469
	2849_49	P55008	AIF1	-0.043131	0.142173	0.761607	0.981799		-0.0193687	0.0638451	0.761607	0.973343
	15326_64	P32455	GBP1	-0.109518	0.361594	0.761984	0.981799		-0.153342	0.131717	0.244351	0.909469
	16616_137	P13929	ENO3	-0.0208628	0.0689533	0.762222	0.981799		n/a	n/a	n/a	n/a
	13102_1	Q96BQ1	FAM3D	-0.0189887	0.0633694	0.764443	0.982435		-0.0332168	0.0771728	0.66689	0.971956
	4996_66	P04196	HRG	0.0211032	0.070441	0.764492	0.982435		-0.0214009	0.0219166	0.328831	0.920156
	13044_5	Q99816	TSG101	0.0373388	0.124915	0.765006	0.982435		0.0209125	0.069962	0.765006	0.973343
	10708_3	O43555	GNRH2	0.0351311	0.117763	0.765459	0.982435		0.0197368	0.0680778	0.771881	0.975322
	6947_4	Q9Y274	ST3GAL6	-0.0255061	0.0860117	0.766816	0.982435		n/a	n/a	n/a	n/a
	17682_1	P15529	CD46	0.0221017	0.0746455	0.767162	0.982435		0.014218	0.0446495	0.750154	0.973343
	10903_50	Q9UNK0	STX8	0.0910426	0.30837	0.767812	0.982435		n/a	n/a	n/a	n/a
	8225_86	P29323	EPHB2	-0.0254833	0.0863357	0.767868	0.982435		-0.0270038	0.0512556	0.598301	0.956923
	6706_18	P10696	ALPPL2	-0.103448	0.350575	0.767931	0.982435		n/a	n/a	n/a	n/a
	9321_400	P08949	NMB	0.0399429	0.135521	0.768195	0.982435		-0.0760198	0.151422	0.615639	0.956923
	10892_8	Q99650	OSMR	0.0491803	0.167386	0.7689	0.982635		-0.0108249	0.0679358	0.8734	0.985584
	3890_8	P07195	LDHB	-0.0801807	0.273857	0.769688	0.982942		-0.0607357	0.207442	0.769688	0.97469
	3583_54	P15289	ARSA	-0.0720412	0.246998	0.770541	0.983332		-0.0226207	0.0717241	0.75247	0.973343
	12401_3	Q96FJ0	STAMBPL1	0.0487106	0.169054	0.773243	0.986077		n/a	n/a	n/a	n/a
	3213_65	P14543	NID1	0.0362426	0.126109	0.773814	0.986104		0.0358251	0.0949224	0.705866	0.971956
	5121_3	Q9H3T3	SEMA6B	-0.103599	0.36205	0.774767	0.986359		-0.168818	0.179742	0.347614	0.928762
	19129_15	Q2M296	MTHFSD	0.0199052	0.0698262	0.775592	0.986359		0.0122903	0.0431135	0.775592	0.976097
	6415_90	P22792	CPN2	0.0169806	0.0595863	0.775664	0.986359		0.0466297	0.0320381	0.145546	0.909469
	3054_3	P00738	HP	-0.0216908	0.0769633	0.778071	0.987095		0.0264601	0.0438617	0.546335	0.952436
	3168_8	Q9UNA0	ADAMTS5	0.0128086	0.0454799	0.778225	0.987095		n/a	n/a	n/a	n/a
	3554_24	Q15848	ADIPOQ	0.0237945	0.0846202	0.778563	0.987095		0.0262723	0.0806185	0.744512	0.973343
	15506_34	Q9Y561	LRP12	0.109479	0.389853	0.778847	0.987095		-0.00958773	0.173538	0.95594	0.988343
	6525_17	Q6B8I1	DUSP13	0.0332668	0.119095	0.779992	0.987095		n/a	n/a	n/a	n/a
	17706_4	Q13522	PPP1R1A	0.0910494	0.32716	0.780781	0.987095		0.0580709	0.208661	0.780781	0.976097
	18185_118	P05062	ALDOB	0.0264844	0.0956381	0.781839	0.987095		n/a	n/a	n/a	n/a
	17677_47	O95971	CD160	-0.0388423	0.140899	0.782797	0.987095		n/a	n/a	n/a	n/a
	5443_62	P01160	NPPA	-0.0742726	0.270291	0.783479	0.987095		-0.0322188	0.217021	0.88198	0.985584
	4771_10	Q92484	SMPDL3A	-0.0221634	0.0813761	0.785347	0.987095		-0.0189266	0.0694915	0.785347	0.977891
	8310_6	Q96DA0	ZG16B	-0.0281843	0.103523	0.785429	0.987095		-0.0437842	0.149335	0.769374	0.97469
	19488_1	O75340	PDCD6	-0.0586001	0.216495	0.78664	0.987095		n/a	n/a	n/a	n/a
	16596_25	O76003	GLRX3	0.0960809	0.355247	0.786804	0.987095		n/a	n/a	n/a	n/a
	7244_16	Q9H665	IGFLR1	0.0192982	0.0716374	0.787631	0.987095		n/a	n/a	n/a	n/a
	7810_20	Q9BXJ0	C1QTNF5	-0.0236051	0.0876252	0.787631	0.987095		n/a	n/a	n/a	n/a
	12662_82	Q13011	ECH1	-0.0210056	0.0779888	0.787667	0.987095		-0.0133751	0.0496585	0.787667	0.977891
	5509_7	P01133	EGF	-0.264311	0.982037	0.787818	0.987095		-0.347689	0.197479	0.0782996	0.909469
	5456_59	Q96KN2	CNDP1	-0.0175193	0.0651717	0.78807	0.987095		n/a	n/a	n/a	n/a
	9829_91	Q06520	SULT2A1	-0.0307038	0.114785	0.789092	0.987095		-0.0271475	0.0964344	0.778317	0.976097
	13062_4	O60234	GMFG	0.485415	1.81903	0.789582	0.987095		0.0360592	0.211204	0.864435	0.985584
	15529_33	P21291	CSRP1	-0.0511482	0.192067	0.790005	0.987095		n/a	n/a	n/a	n/a
	3235_50	Q8TEU8	WFIKKN2	0.0143149	0.0539366	0.790699	0.987095		n/a	n/a	n/a	n/a
	10561_5	Q96LB9	PGLYRP3	-0.0869081	0.330362	0.792497	0.987095		-0.250863	0.179517	0.162283	0.909469
	12637_7	P43155	CRAT	0.0620155	0.23588	0.792619	0.987095		n/a	n/a	n/a	n/a
	4440_15	Q96P31	FCRL3	0.0198444	0.0754864	0.792638	0.987095		0.0580585	0.04366	0.183588	0.909469
	4499_21	P04085	PDGFA	-0.0543989	0.207522	0.793217	0.987095		n/a	n/a	n/a	n/a
	15470_11	P07686	HEXB	-0.0198602	0.0761309	0.794193	0.987095		-0.0175169	0.063614	0.783038	0.976097
	5124_69	Q9UMF0	ICAM5	0.00992446	0.0380684	0.794324	0.987095		-0.0521905	0.0375238	0.164267	0.909469
	8245_27	Q9UMF0	ICAM5	0.0100374	0.0385019	0.794324	0.987095		-0.00537531	0.0426185	0.899632	0.985584
	18875_125	P02458	COL2A1	0.0162866	0.0625407	0.794542	0.987095		0.0563496	0.0343595	0.101005	0.909469
	18198_51	P09105	HBQ1	-0.0599401	0.230769	0.795064	0.987095		n/a	n/a	n/a	n/a
	11387_3	Q99941	ATF6B	0.0292729	0.113314	0.79615	0.987095		0.0589346	0.0736683	0.423711	0.928762
	12508_9	Q9Y3E7	VPS24	-0.0886793	0.343396	0.79622	0.987095		-0.0486685	0.167126	0.770892	0.974912
	8248_222	Q08ET2	SIGLEC14	0.0154466	0.0601074	0.797192	0.987095		-0.0248131	0.0268062	0.354628	0.928762
	2888_49	P10643	C7	0.0166185	0.0646676	0.797192	0.987095		0.026989	0.035599	0.448367	0.928762
	18432_32	P11234	RALB	-0.0199667	0.078203	0.798477	0.987095		-0.0194518	0.0826702	0.81398	0.983187
	9848_22	P51946	CCNH	-0.0602285	0.23676	0.799197	0.987095		-0.033557	0.129957	0.79624	0.983187
	7779_86	Q9NPF2	CHST11	-0.0174165	0.0689405	0.800553	0.987095		-0.0161638	0.0476832	0.734622	0.973343
	5609_92	Q7Z5A7	FAM19A5	-0.139847	0.561303	0.803247	0.987095		n/a	n/a	n/a	n/a
	3831_21	P60484	PTEN	-0.109865	0.441704	0.803569	0.987095		n/a	n/a	n/a	n/a
	7206_20	P09467	FBP1	0.0512959	0.207343	0.804602	0.987095		n/a	n/a	n/a	n/a
	10558_26	Q9HC56	PCDH9	-0.0242155	0.0982265	0.805274	0.987095		0.138404	0.124688	0.266999	0.909469
	7994_41	Q86YB8	ERO1LB	-0.0264264	0.107508	0.805829	0.987095		-0.383575	0.188406	0.0417607	0.909469
	4162_54	P02787	TF	-0.0317023	0.129566	0.806704	0.987095		-0.0774436	0.142105	0.585772	0.956923
	6990_44	Q9HCN8	SDF2L1	0.0686275	0.28125	0.807224	0.987095		n/a	n/a	n/a	n/a
	15376_134	P14091	CTSE	0.0117623	0.0482872	0.807549	0.987095		n/a	n/a	n/a	n/a
	16583_8	P50583	NUDT2	0.0170057	0.0706902	0.809891	0.987095		0.0099781	0.0515941	0.846649	0.985584
	13590_1	Q9Y3B8	REXO2	0.0399742	0.166344	0.81009	0.987095		0.0496786	0.151373	0.742772	0.973343
	9545_156	P49863	GZMK	0.0299652	0.124739	0.810157	0.987095		-0.0544436	0.143315	0.704028	0.971956
	12459_13	Q9HB21	PLEKHA1	-0.0271829	0.113262	0.81033	0.987095		n/a	n/a	n/a	n/a
	17396_23	P07327	ADH1A	0.0440941	0.183859	0.810465	0.987095		0.0271248	0.113102	0.810465	0.983187
	12975_11	P35900	KRT20	-0.0750853	0.313993	0.811004	0.987095		n/a	n/a	n/a	n/a
	7948_129	A6NH11	GLTPD2	0.0221993	0.0929272	0.811192	0.987095		0.00110865	0.0702143	0.987402	0.994929
	6899_37	Q9H0N5	PCBD2	0.123417	0.517915	0.811652	0.987095		n/a	n/a	n/a	n/a
	17148_7	P30043	BLVRB	0.0757681	0.318665	0.812062	0.987095		n/a	n/a	n/a	n/a
	15515_2	P0DJI8	SAA1	0.0157429	0.0665792	0.813081	0.987095		0.0487875	0.0483545	0.312996	0.909813
	16324_38	Q15399	TLR1	-0.0368764	0.156182	0.813346	0.987095		-0.0451727	0.19132	0.813346	0.983187
	5061_27	O75144	ICOSLG	-0.0714286	0.303258	0.813792	0.987095		n/a	n/a	n/a	n/a
	3292_75	P09326	CD48	0.0188814	0.080513	0.814587	0.987095		0.0222315	0.0947987	0.814587	0.983187
	18930_28	O94813	SLIT2	-0.0434783	0.185507	0.814694	0.987095		0.212121	0.19899	0.286428	0.909469
	12338_27	Q63HQ2	EGFLAM	0.0205678	0.0877752	0.814734	0.987095		-0.00493421	0.180921	0.978242	0.992549
	5108_72	Q9UM47	NOTCH3	-0.0548673	0.234513	0.815014	0.987095		n/a	n/a	n/a	n/a
	9094_5	Q8WTT0	CLEC4C	-0.0548977	0.234661	0.815028	0.987095		n/a	n/a	n/a	n/a
	18244_1	P20073	ANXA7	0.0557897	0.23878	0.815261	0.987095		n/a	n/a	n/a	n/a
	14203_3	P20073	ANXA7	0.0562219	0.24063	0.815261	0.987095		n/a	n/a	n/a	n/a
	15566_10	P51911	CNN1	0.0376175	0.16105	0.815314	0.987095		0.0254709	0.109047	0.815314	0.983187
	4721_54	Q07654	TFF3	0.0502681	0.215818	0.815824	0.987095		n/a	n/a	n/a	n/a
	8323_163	Q07654	TFF3	0.0626566	0.269006	0.815824	0.987095		n/a	n/a	n/a	n/a
	13130_150	P52789	HK2	-0.0811824	0.349709	0.816427	0.987095		0.0680147	0.181985	0.7086	0.971956
	3617_80	Q04756	HGFAC	-0.0161409	0.0697726	0.817054	0.987095		-0.0554628	0.0491719	0.259346	0.909469
	3339_33	P35442	THBS2	0.0162475	0.0703316	0.817305	0.987095		-0.0239273	0.0388985	0.538475	0.948311
	4152_58	P03952	KLKB1	-0.0149095	0.0646077	0.817494	0.987095		-0.00635647	0.0483092	0.895317	0.985584
	14636_25	P52758	HRSP12	-0.0163436	0.0714557	0.819084	0.987095		-0.0143027	0.056615	0.800553	0.983187
	9715_15	O75054	IGSF3	-0.04	0.175455	0.819662	0.987095		-0.0779376	0.215827	0.718016	0.972604
	11308_8	Q8TEY5	CREB3L4	-0.0200803	0.0888554	0.82121	0.987095		-0.0119393	0.0571152	0.834417	0.985584
	17802_4	Q9NR45	NANS	0.0478049	0.211707	0.821352	0.987095		n/a	n/a	n/a	n/a
	6986_17	Q9Y662	HS3ST3B1	-0.0860656	0.381148	0.821352	0.987095		n/a	n/a	n/a	n/a
	12498_12	O14907	TAX1BP3	0.0482604	0.214366	0.821877	0.987095		0.153209	0.122843	0.212327	0.909469
	7648_9	Q00872	MYBPC1	0.0545113	0.242481	0.82213	0.987095		0.04414	0.196347	0.82213	0.98518
	18216_22	Q14626	IL11RA	0.0141177	0.0635294	0.824141	0.987095		-0.0307978	0.0662338	0.641941	0.968434
	6576_1	Q93070	ART4	0.0147242	0.0663625	0.824411	0.987095		-0.0423369	0.0438543	0.334346	0.920806
	7208_60	Q9UBM8	MGAT4C	0.0743982	0.335886	0.824704	0.987095		n/a	n/a	n/a	n/a
	13536_56	Q9UNA4	POLI	-0.0481703	0.2177	0.824883	0.987095		n/a	n/a	n/a	n/a
	3194_36	Q9HCN6	GP6	-0.0149416	0.0676447	0.825183	0.987095		-0.0153276	0.0650185	0.813633	0.983187
	6342_10	Q6UXI9	NPNT	-0.0229124	0.10387	0.825413	0.987095		-0.0261628	0.118605	0.825413	0.98518
	11208_15	Q9UK23	NAGPA	0.0159515	0.0723433	0.825484	0.987095		0.0779954	0.0783273	0.319365	0.911496
	18295_102	Q9UBQ7	GRHPR	-0.015745	0.0718126	0.826454	0.987095		-0.00974335	0.0444392	0.826454	0.98518
	9204_33	P01189	POMC	0.0513605	0.234354	0.826527	0.987095		n/a	n/a	n/a	n/a
	2609_59	P01034	CST3	-0.0185258	0.0847458	0.826958	0.987095		-0.00447984	0.0530115	0.932653	0.985584
	6081_52	Q9UKZ9	PCOLCE2	-0.0118092	0.0545583	0.828637	0.987095		0.0766313	0.0467881	0.101456	0.909469
	2474_54	P02743	APCS	0.0215894	0.0997581	0.828662	0.987095		0.123922	0.0908251	0.17244	0.909469
	3773_15	Q02763	TEK	0.0277706	0.128731	0.829201	0.987095		-0.0224036	0.0812782	0.782824	0.976097
	14106_46	P52306	RAP1GDS1	0.0814815	0.37963	0.830053	0.987095		0.00677638	0.162633	0.966764	0.990393
	15339_32	Q9Y281	CFL2	0.0351105	0.16515	0.83164	0.987095		0.0612245	0.16199	0.705466	0.971956
	3803_10	P28325	CST5	-0.0146342	0.0688666	0.831717	0.987095		-0.0260539	0.0354216	0.462012	0.928762
	17370_186	Q9NUJ1	ABHD10	0.0790021	0.372141	0.83188	0.987095		-0.178052	0.200448	0.374397	0.928762
	10809_14	Q12918	KLRB1	0.10673	0.503059	0.831981	0.987095		n/a	n/a	n/a	n/a
	19361_78	O15232	MATN3	0.0102875	0.0490636	0.833919	0.987095		0.0368352	0.0394507	0.350458	0.928762
	3488_64	P04040	CAT	0.0212264	0.101415	0.834212	0.987095		0.013108	0.0741635	0.859709	0.985584
	3363_31	P41240	CSK	0.0602941	0.288235	0.834305	0.987095		n/a	n/a	n/a	n/a
	19267_14	Q16775	HAGH	-0.0263529	0.126588	0.83509	0.987095		-0.0360825	0.0927835	0.697358	0.971956
	7009_8	P21854	CD72	-0.0375442	0.181095	0.835762	0.987095		-0.0314763	0.113092	0.780763	0.976097
	11540_37	O43524	FOXO3	0.0725552	0.353312	0.837293	0.987095		-0.0627138	0.207526	0.762501	0.973343
	16751_15	P16860	NPPB	-0.0409292	0.200221	0.838025	0.987095		-0.0730271	0.213192	0.731943	0.973343
	18386_36	P35754	GLRX	-0.0508876	0.249704	0.838516	0.987095		-0.0105874	0.0720628	0.883196	0.985584
	9883_29	Q04760	GLO1	0.0371517	0.183282	0.839367	0.987095		0.0393082	0.158805	0.804502	0.983187
	6574_11	O60667	FAIM3	-0.03657	0.180958	0.839846	0.987095		0.0162134	0.139644	0.907569	0.985584
	2819_23	P33151	CDH5	0.024918	0.123934	0.840653	0.987095		0.0480769	0.10203	0.637495	0.968121
	9223_11	P55145	MANF	-0.0601852	0.299769	0.840877	0.987095		-0.055788	0.17643	0.751847	0.973343
	6470_19	P23142	FBLN1	0.0237709	0.119395	0.842188	0.987095		0.0128266	0.104513	0.902323	0.985584
	4276_10	P30086	PEBP1	-0.0158648	0.0797387	0.842294	0.987095		0.0211812	0.145776	0.884475	0.985584
	19150_20	O60256	PRPSAP2	0.061017	0.30678	0.842345	0.987095		0.0261628	0.131541	0.842345	0.985584
	11369_23	P11766	ADH5	0.025196	0.12682	0.842517	0.987095		0.0455487	0.0838509	0.586985	0.956923
	5132_71	Q6UWB1	IL27RA	0.00787539	0.039902	0.843539	0.987095		-0.00971122	0.0299003	0.745343	0.973343
	12370_30	Q13790	APOF	-0.0224	0.11392	0.844118	0.987095		0.0906269	0.1437	0.528257	0.942874
	8900_28	Q92859	NEO1	-0.021028	0.108061	0.84571	0.987095		-0.00517404	0.0856068	0.951806	0.988343
	15494_11	Q14512	FGFBP1	-0.0487603	0.25124	0.846114	0.987095		-0.0704981	0.233716	0.762927	0.973343
	18218_48	Q96F85	CNRIP1	0.0100494	0.0518946	0.846449	0.987095		0.00615948	0.0406193	0.879471	0.985584
	3340_53	P35443	THBS4	0.0154543	0.0802025	0.847201	0.987095		0.0119514	0.0620235	0.847201	0.985584
	2692_74	P14555	PLA2G2A	-0.016	0.0831579	0.847425	0.987095		0.0371958	0.0322976	0.249461	0.909469
	14684_17	P17655	CAPN2	0.0268852	0.142235	0.850078	0.987095
	9275_2	O15389	SIGLEC5	-0.0135307	0.0716702	0.850257	0.987095		-0.0240999	0.0260356	0.354628	0.928762
	14131_37	P52799	EFNB2	0.0526316	0.282895	0.852408	0.987095
	8894_80	Q99729	HNRNPAB	0.0454183	0.247012	0.854115	0.987095		0.0551133	0.163503	0.736058	0.973343
	7935_26	O95461	LARGE	0.0300885	0.163717	0.854183	0.987095		0.0310502	0.16895	0.854183	0.985584
	9964_10	P0CAP1	MYZAP	-0.0530726	0.289106	0.854347	0.987095		-0.0777427	0.0757695	0.304872	0.909469
	3727_35	P10082	PYY	0.0424469	0.23221	0.854958	0.987095		n/a	n/a	n/a	n/a
	18342_2	Q9Y617	PSAT1	0.0267559	0.146488	0.855074	0.987095		n/a	n/a	n/a	n/a
	9744_139	Q8WW22	DNAJA4	-0.0478955	0.2627	0.855331	0.987095		n/a	n/a	n/a	n/a
	5644_60	P34096	RNASE4	0.0107557	0.0590182	0.855392	0.987095		0.00884956	0.0485591	0.855392	0.985584
	15513_108	Q16651	PRSS8	0.0477876	0.262389	0.855485	0.987095		-0.162393	0.207265	0.433331	0.928762
	17764_108	P08134	RHOC	-0.0320641	0.176353	0.855725	0.987095		-0.0724234	0.131616	0.582138	0.956923
	9876_20	P09972	ALDOC	-0.0448394	0.248818	0.856988	0.987095		n/a	n/a	n/a	n/a
	19578_19	O60496	DOK2	0.0946704	0.525947	0.857153	0.987095		-0.13097	0.209841	0.532537	0.942874
	10818_36	P17405	SMPD1	0.0110865	0.0618071	0.857645	0.987095		0.0102433	0.0571063	0.857645	0.985584
	12855_16	Q9NQ75	CASS4	-0.0609524	0.340952	0.858118	0.987095		n/a	n/a	n/a	n/a
	6493_9	Q66K79	CPZ	-0.0476191	0.266369	0.858118	0.987095		-0.0349594	0.146341	0.811192	0.983187
	9357_4	O75629	CREG1	-0.0211884	0.1193	0.859032	0.987095		-0.0188679	0.0750703	0.801554	0.983187
	3403_1	P20231	TPSB2	-0.0111392	0.0629873	0.859627	0.987095		n/a	n/a	n/a	n/a
	14066_49	Q86UL8	MAGI2	-0.011474	0.0653133	0.860549	0.987095		-0.00719823	0.0409745	0.860549	0.985584
	18206_18	P28332	ADH6	0.0218776	0.124619	0.860643	0.987095		0.0647853	0.119264	0.586985	0.956923
	8288_27	P02749	APOH	0.0491014	0.280397	0.86099	0.987095		n/a	n/a	n/a	n/a
	6965_19	Q9UHC6	CNTNAP2	0.0284424	0.162528	0.86108	0.987095		n/a	n/a	n/a	n/a
	10372_18	P42226	STAT6	0.111914	0.641575	0.861522	0.987095		0.187027	0.194595	0.336496	0.922692
	16606_85	P15121	AKR1B1	-0.0324886	0.186485	0.861696	0.987095		-0.0366254	0.131851	0.781183	0.976097
	13621_31	O94973	AP2A2	-0.0516963	0.298869	0.862673	0.987095		-0.113254	0.145895	0.437589	0.928762
	10800_15	P50454	SERPINH1	0.0381493	0.220779	0.862813	0.987095		-0.0184244	0.115629	0.8734	0.985584
	5727_35	Q6Y288	B3GALTL	0.0127924	0.0745614	0.863777	0.987095		0.00995316	0.0396175	0.801635	0.983187
	3199_54	Q9UKR0	KLK12	0.0223988	0.13078	0.864011	0.987095		0.0258765	0.151085	0.864011	0.985584
	13969_24	O60684	KPNA6	-0.0506964	0.296936	0.864435	0.987095		0.0178756	0.128395	0.889273	0.985584
	16304_6	Q9BXB1	LGR4	-0.0311871	0.183099	0.864751	0.987095		0.0692887	0.14334	0.628821	0.962923
	15522_2	Q9H4G4	GLIPR2	-0.0119782	0.0704174	0.864929	0.987095		0.00433369	0.0751174	0.953994	0.988343
	12682_5	Q6YP21	CCBL2	-0.0111359	0.0657016	0.86541	0.987095		-0.0077101	0.0454896	0.86541	0.985584
	6969_14	Q8TCV5	WFDC5	-0.0564103	0.333333	0.865615	0.987095		n/a	n/a	n/a	n/a
	11530_37	P08397	HMBS	-0.0583832	0.347305	0.866502	0.987095		n/a	n/a	n/a	n/a
	9264_11	P43234	CTSO	0.0210706	0.126993	0.86822	0.987095		0.0254821	0.153581	0.86822	0.985584
	8068_43	Q6NSJ0	KIAA1161	0.0249584	0.151414	0.869074	0.987095		0.012309	0.0772496	0.8734	0.985584
	16609_106	Q6UWL6	KIRREL2	-0.0121335	0.0736971	0.869227	0.987095		n/a	n/a	n/a	n/a
	13119_26	Q9UK55	SERPINA10	0.016118	0.0979374	0.869279	0.987095		-0.0664697	0.0424668	0.117532	0.909469
	4763_31	P43652	AFM	0.0148996	0.0907277	0.869556	0.987095		-0.00910648	0.0614011	0.882097	0.985584
	10037_98	Q96PQ1	SIGLEC12	0.0102585	0.0632827	0.871223	0.987095		0.0272007	0.046032	0.554581	0.956923
	6927_7	P52848	NDST1	0.0215935	0.133284	0.871297	0.987095		-0.00702323	0.0961642	0.941779	0.986062
	17341_89	Q9BWD1	ACAT2	0.0110182	0.0680091	0.871297	0.987095		0.0352094	0.0472126	0.455811	0.928762
	15559_5	P58335	ANTXR2	0.0167648	0.103761	0.871643	0.987095		-0.0466942	0.0921488	0.612347	0.956923
	12714_38	O75843	AP1G2	0.0203417	0.126119	0.871865	0.987095		0.0232203	0.0950199	0.806942	0.983187
	15644_1	P43251	BTD	-0.00661333	0.04192	0.874645	0.987095		n/a	n/a	n/a	n/a
	2480_58	P35625	TIMP3	0.00693463	0.0443046	0.875622	0.987095		-0.00107782	0.0446217	0.980729	0.993598
	19617_5	Q14914	PTGR1	-0.0135659	0.086994	0.87608	0.987095		n/a	n/a	n/a	n/a
	16561_9	P04217	A1BG	-0.00963496	0.0618809	0.876268	0.987095		0.00665352	0.0507639	0.895722	0.985584
	10737_96	P30740	SERPINB1	0.0353535	0.227273	0.876383	0.987095		0.0890411	0.205479	0.664773	0.971956
	12620_3	Q9NVA2	SEPTIN11	0.0465116	0.300664	0.877061	0.987095		-0.0603291	0.166362	0.716876	0.971956
	6359_50	Q8NAT1	POMGNT2	-0.0109503	0.0711772	0.877731	0.987095		0.0232826	0.0410327	0.570432	0.956923
	4498_62	P13591	NCAM1	-0.0122324	0.0801223	0.878657	0.987095		-0.068988	0.0709405	0.330813	0.920156
	6455_52	Q86UW8	HAPLN4	0.0391111	0.260444	0.88063	0.987095		0.028479	0.189644	0.88063	0.985584
	13481_24	Q15560	TCEA2	0.0192705	0.130076	0.882226	0.987095		n/a	n/a	n/a	n/a
	11531_24	Q9H7M9	C10orf54	-0.0103294	0.0703518	0.88327	0.987095		n/a	n/a	n/a	n/a
	15622_13	Q14982	OPCML	0.0263158	0.179511	0.88345	0.987095		n/a	n/a	n/a	n/a
	4155_3	P24821	TNC	-0.00989423	0.0675537	0.883555	0.987095
	9076_25	P01210	PENK	-0.0108418	0.0746173	0.884475	0.987095		-0.00644362	0.044114	0.883868	0.985584
	8778_3	Q13253	NOG	0.0096047	0.0662804	0.884782	0.987095		n/a	n/a	n/a	n/a
	6478_2	A6NGN9	IGLON5	-0.0268555	0.186035	0.885219	0.987095		-0.380539	0.27264	0.162787	0.909469
	3376_49	Q8NFM7	IL17RD	0.0103886	0.0723355	0.885803	0.987095		0.0217391	0.0404737	0.591186	0.956923
	19615_213	Q9H0P0	NT5C3A	-0.0355872	0.247924	0.885863	0.987095		0.249273	0.192047	0.194294	0.909469
	8255_34	Q9Y6F6	MRVI1	-0.024635	0.172445	0.886403	0.987095		-0.0239316	0.107692	0.824141	0.98518
	3481_87	Q9NQW7	XPNPEP1	0.0416667	0.292824	0.886849	0.987095		n/a	n/a	n/a	n/a
	3166_92	P20138	CD33	0.00825921	0.058291	0.887325	0.987095		-0.0768869	0.0446744	0.0852413	0.909469
	11187_11	Q5QGZ9	CLEC12A	-0.00842378	0.0594524	0.887325	0.987095		0.0506175	0.0309619	0.102084	0.909469
	5704_74	P51124	GZMM	0.0558899	0.397249	0.888113	0.987095		-0.0263543	0.13836	0.848936	0.985584
	4563_61	P19174	PLCG1	0.0373692	0.266069	0.888305	0.987095		n/a	n/a	n/a	n/a
	16758_96	P51858	HDGF	0.0344371	0.246358	0.88883	0.987095		0.0545455	0.169091	0.747013	0.973343
	8953_47	P51858	HDGF	0.0348059	0.248996	0.88883	0.987095		-0.0187225	0.209251	0.928705	0.985584
	6375_75	Q8NBI6	XXYLT1	-0.0128008	0.0916539	0.888925	0.987095		-0.0246637	0.100336	0.805829	0.983187
	12549_33	O60760	HPGDS	0.00752587	0.0540922	0.889347	0.987095		-0.0720403	0.0483627	0.136334	0.909469
	12675_14	P14868	DARS	0.0333935	0.240072	0.889373	0.987095		-0.00946372	0.162145	0.953457	0.988343
	12812_25	P14621	ACYP2	-0.010919	0.0809827	0.892745	0.987095		-0.00665557	0.0493622	0.892745	0.985584
	8890_9	Q14DG7	TMEM132B	-0.0160523	0.119501	0.893143	0.987095		0.00212014	0.151943	0.988867	0.995654
	15398_2	P55789	GFER	-0.0468986	0.349471	0.893245	0.987095		n/a	n/a	n/a	n/a
	16856_79	Q15555	MAPRE2	0.0161399	0.121049	0.89393	0.987095		n/a	n/a	n/a	n/a
	2705_5	O15444	CCL25	-0.0071076	0.0535044	0.894319	0.987095		-0.00827465	0.0420775	0.844099	0.985584
	8892_14	Q5VY43	PEAR1	-0.042885	0.324561	0.89488	0.987095		-0.0715174	0.209577	0.732918	0.973343
	12612_37	P20618	PSMB1	0.00955546	0.0735355	0.896611	0.987095		0.0216151	0.0573401	0.706201	0.971956
	18180_58	Q8WWV3	RTN4IP1	0.037448	0.288488	0.896719	0.987095		0.032589	0.10863	0.764177	0.973343
	7806_33	Q9UBV7	B4GALT7	-0.0131974	0.10183	0.896881	0.987095		-0.00107105	0.164941	0.994819	0.998904
	3323_37	Q14114	LRP8	-0.0131354	0.101656	0.897189	0.987095		0.0319635	0.0908168	0.724872	0.973343
	5615_62	Q8WUF8	FAM172A	0.0392562	0.304752	0.897505	0.987095		-0.0696576	0.188312	0.711453	0.971956
	3419_49	Q13557	CAMK2D	0.0523918	0.407745	0.89776	0.987095		n/a	n/a	n/a	n/a
	4145_58	P20783	NTF3	-0.0285285	0.222222	0.89785	0.987095		-0.00442968	0.207087	0.982934	0.994458
	8274_64	O15400	STX7	0.0196413	0.153715	0.898325	0.987095		0.0848023	0.111958	0.448782	0.928762
	9185_15	P04155	TFF1	-0.00863558	0.0677029	0.898504	0.987095		n/a	n/a	n/a	n/a
	7784_1	P01042	KNG1	0.0103275	0.0811449	0.898725	0.987095		0.0341062	0.0501512	0.496462	0.936681
	17490_4	Q9H299	SH3BGRL3	0.00963855	0.0757941	0.898808	0.987095		0.00823749	0.0536214	0.877907	0.985584
	12801_33	P14316	IRF2	0.0518293	0.410061	0.89942	0.987095		n/a	n/a	n/a	n/a
	15452_5	P21589	NT5E	0.00676819	0.0535815	0.899482	0.987095		0.00503663	0.0650183	0.938254	0.985584
	13700_10	P07355	ANXA2	-0.00727273	0.0581818	0.900524	0.987095		-0.00523446	0.0418757	0.900524	0.985584
	4961_17	P07355	ANXA2	-0.0089854	0.0718832	0.900524	0.987095		-0.0228223	0.0327399	0.485753	0.935713
	3448_13	P06213	INSR	0.0321678	0.26014	0.901588	0.987095		n/a	n/a	n/a	n/a
	19153_53	Q15777	MPPED2	0.018159	0.147151	0.901787	0.987095		0.00727912	0.0589859	0.901787	0.985584
	3310_62	P31994	FCGR2B	-0.00360106	0.0292782	0.902111	0.987095		n/a	n/a	n/a	n/a
	13930_3	Q9HC16	APOBEC3G	-0.0193277	0.157143	0.902111	0.987095		-0.0125477	0.102019	0.902111	0.985584
	10948_14	Q8IV08	PLD3	0.0450517	0.366322	0.90212	0.987095		0.0497363	0.18312	0.785926	0.977891
	13563_259	Q8N6N7	ACBD7	-0.0485651	0.397351	0.902723	0.987095		0.0152439	0.119512	0.898504	0.985584
	3293_2	O43866	CD5L	0.00887003	0.0728885	0.903142	0.987095		-0.00990894	0.0487413	0.838903	0.985584
	6998_106	Q12797	ASPH	0.0243399	0.20132	0.903769	0.987095		0.0531969	0.130435	0.683389	0.971956
	14153_8	P52797	EFNA3	-0.0514223	0.428884	0.904564	0.987095		n/a	n/a	n/a	n/a
	2913_1	P55773	CCL23	0.00743065	0.0620872	0.904736	0.987095		n/a	n/a	n/a	n/a
	12684_5	Q9Y6U3	SCIN	-0.0255556	0.214444	0.90514	0.987095		0.0146379	0.142527	0.918199	0.985584
	3391_10	P48736	PIK3CG	-0.0433884	0.365702	0.905557	0.987095		-0.00219298	0.207237	0.991557	0.996994
	17384_110	P08237	PFKM	0.0132094	0.113014	0.906953	0.987095		0.0169811	0.145283	0.906953	0.985584
	13692_154	O95388	WISP1	0.00605327	0.051816	0.907001	0.987095		-0.0275296	0.0432263	0.524209	0.942874
	2647_66	P50395	GDI2	0.0224719	0.193054	0.907334	0.987095		0.00620636	0.170675	0.970992	0.991264
	8973_23	Q96PJ5	FCRL4	-0.00554858	0.0478434	0.907673	0.987095		0.0363349	0.0433311	0.401727	0.928762
	15585_304	Q9UBX5	FBLN5	0.0286055	0.246722	0.907698	0.987095		-0.177373	0.173538	0.306734	0.909469
	11356_19	Q96DF8	DGCR14	0.0196409	0.169472	0.907737	0.987095		0.00860162	0.0742197	0.907737	0.985584
	17814_8	O95861	BPNT1	-0.0377359	0.328012	0.90841	0.987095		0.0187333	0.19893	0.924974	0.985584
	17391_10	Q96I25	RBM17	-0.0105241	0.0914949	0.908427	0.987095		-0.0107999	0.0717178	0.880301	0.985584
	16805_5	O76074	PDE5A	0.0116992	0.102507	0.909134	0.987095		0.00835655	0.0728213	0.90864	0.985584
	15300_66	Q9H6E4	CCDC134	-0.0202312	0.177264	0.909134	0.987095		-0.0296053	0.126316	0.814694	0.983187
	5256_86	O76074	PDE5A	0.0109603	0.0960334	0.909134	0.987095		0.00609049	0.0530743	0.90864	0.985584
	19197_95	P24752	ACAT1	-0.0228672	0.204046	0.910769	0.987095		-0.00580876	0.051832	0.910769	0.985584
	3283_21	Q15582	TGFBI	-0.00800915	0.0720824	0.911528	0.987095		-0.044335	0.0424584	0.296393	0.909469
	5939_42	O43508	TNFSF12	0.00795153	0.0715638	0.911528	0.987095		-0.0339386	0.0449633	0.450364	0.928762
	15521_4	O94985	CLSTN1	-0.00726096	0.0655236	0.911764	0.987095		-0.00518977	0.046833	0.911764	0.985584
	3234_23	Q76M96	CCDC80	0.0234792	0.21238	0.911971	0.987095		0.091133	0.159277	0.56721	0.956923
	17460_51	P20591	MX1	0.00627156	0.0567576	0.912015	0.987095		n/a	n/a	n/a	n/a
	2620_4	P40189	IL6ST	0.00812348	0.0739236	0.912497	0.987095		0.00817499	0.0603182	0.892192	0.985584
	13112_179	Q12841	FSTL1	0.0132714	0.12077	0.912497	0.987095		0.00637146	0.0579802	0.912497	0.985584
	6379_62	Q86TH1	ADAMTSL2	-0.0178891	0.16458	0.913444	0.987095		n/a	n/a	n/a	n/a
	9288_7	Q9Y680	FKBP7	0.00806181	0.0745717	0.91391	0.987095		0.00894611	0.0482217	0.852821	0.985584
	13624_17	O95544	NADK	0.0153226	0.145161	0.915935	0.987095		0.00915663	0.086747	0.915935	0.985584
	15542_19	P12532	CKMT1A	0.0168317	0.163366	0.917939	0.987095		n/a	n/a	n/a	n/a
	17419_17	Q9UGI8	TES	0.028975	0.281782	0.9181	0.987095		-0.10848	0.13751	0.430177	0.928762
	12813_18	Q8NDI1	EHBP1	0.0417827	0.406685	0.91817	0.987095		n/a	n/a	n/a	n/a
	17773_26	Q99747	NAPG	0.0247593	0.243466	0.918999	0.987095		0.114035	0.187135	0.542276	0.949582
	5491_12	Q92563	SPOCK2	-0.0095339	0.0948093	0.919901	0.987095		n/a	n/a	n/a	n/a
	3535_84	O94907	DKK1	0.0113857	0.113302	0.919955	0.987095		n/a	n/a	n/a	n/a
	2754_50	P01024	C3	0.0254065	0.253049	0.920025	0.987095		0.0223249	0.191686	0.907283	0.985584
	2683_1	P01024	C3	0.030012	0.29892	0.920025	0.987095		0.0731556	0.209547	0.727005	0.973343
	16288_17	P54764	EPHA4	-0.0153322	0.153322	0.920344	0.987095		-0.139037	0.135218	0.303833	0.909469
	4548_4	P21217	FUT3	0.00473017	0.0479467	0.921412	0.987095		0.00379638	0.0384815	0.921412	0.985584
	6556_5	Q9UJA9	ENPP5	-0.00973304	0.0987208	0.921463	0.987095		-0.00439461	0.0284892	0.877408	0.985584
	4568_17	O94991	SLITRK5	0.0140221	0.144649	0.922775	0.987095		0.0118064	0.115702	0.918724	0.985584
	5980_55	Q53S33	BOLA3	0.0149912	0.156966	0.923913	0.987095		0.00862069	0.0959052	0.928377	0.985584
	15480_2	O95498	VNN2	0.00330822	0.0347363	0.924126	0.987095		0.00294262	0.0308975	0.924126	0.985584
	3322_52	Q6UXM1	LRIG3	0.00204542	0.0215122	0.92425	0.987095		0.0585308	0.103554	0.571926	0.956923
	8468_19	P07288	KLK3	0.0334855	0.35312	0.924452	0.987095		0.0620347	0.292804	0.832213	0.985584
	5021_13	Q15181	PPA1	0.00969766	0.103252	0.925171	0.987095		n/a	n/a	n/a	n/a
	11145_72	Q6ZVL6	KIAA1549L	0.00680817	0.0736884	0.926387	0.987095		0	0.0341977	1	1
	19236_24	P53999	SUB1	0.0336391	0.366972	0.926963	0.987095		n/a	n/a	n/a	n/a
	6620_82	Q96FE5	LINGO1	-0.0196759	0.216435	0.927565	0.987095		n/a	n/a	n/a	n/a
	19173_5	Q8TCF1	ZFAND1	-0.0118496	0.130345	0.927565	0.987095		0.0481004	0.100732	0.633	0.964183
	16057_6	P11717	IGF2R	-0.00530906	0.0585893	0.927799	0.987095		-0.00365965	0.0403869	0.927799	0.985584
	18839_24	P01266	TG	0.021419	0.236948	0.927973	0.987095		n/a	n/a	n/a	n/a
	3195_50	P22749	GNLY	0.00535771	0.0595651	0.928329	0.987095		0.044153	0.0408743	0.280047	0.909469
	17808_37	Q9NQR4	NIT2	0.0172414	0.193712	0.929078	0.987095		0.0161409	0.140132	0.9083	0.985584
	2631_50	Q08334	IL10RB	0.022695	0.255319	0.92917	0.987095		n/a	n/a	n/a	n/a
	5713_9	Q8IZI9	IFNL3	-0.0333333	0.375	0.92917	0.987095		n/a	n/a	n/a	n/a
	15308_108	Q2TAL6	VWC2	-0.00612089	0.0698801	0.930202	0.987095		-0.0286738	0.0708881	0.685849	0.971956
	12450_42	Q15126	PMVK	0.0211403	0.245356	0.931338	0.987095		-0.398807	0.183491	0.0297471	0.909469
	15573_110	O14594	NCAN	-0.00928978	0.107881	0.931378	0.987095		-0.0107901	0.125305	0.931378	0.985584
	12494_99	P60520	GABARAPL2	-0.0191278	0.224178	0.932004	0.987095		0.203546	0.2	0.308806	0.909469
	19130_81	P50452	SERPINB8	0.00880572	0.103467	0.932177	0.987095		n/a	n/a	n/a	n/a
	8394_56	P10153	RNASE2	-0.011181	0.133473	0.93324	0.987095		-0.00495203	0.0591148	0.93324	0.985584
	8464_31	Q2I0M5	RSPO4	-0.0176471	0.210742	0.933265	0.987095		-0.0158039	0.188731	0.933265	0.985584
	2966_65	Q9Y240	CLEC11A	-0.00632289	0.0762962	0.933953	0.987095		0.00802676	0.0527473	0.87905	0.985584
	2278_61	P16035	TIMP2	0.0220588	0.268382	0.934494	0.987095		n/a	n/a	n/a	n/a
	8840_61	P09871	C1S	0.0200535	0.245989	0.935027	0.987095		-0.101141	0.193156	0.600541	0.956923
	4878_3	P00742	F10	0.0101833	0.125594	0.935377	0.987095		0.00699301	0.0862471	0.935377	0.985584
	3077_66	P00742	F10	0.00974026	0.12013	0.935377	0.987095		0.00708885	0.0874291	0.935377	0.985584
	11287_14	P00167	CYB5A	-0.0177515	0.219921	0.935667	0.987095		n/a	n/a	n/a	n/a
	16594_44	Q9NVQ4	FAIM	-0.00544761	0.067732	0.935896	0.987095		-0.0030947	0.0384774	0.935896	0.985584
	3459_49	P09619	PDGFRB	0.00428968	0.0539995	0.936683	0.987345		-0.0199417	0.0542236	0.713046	0.971956
	3004_67	Q9BQ51	PDCD1LG2	0.00535141	0.0695683	0.938685	0.988575		-0.0753942	0.0423418	0.0749758	0.909469
	15304_1	Q06141	REG3A	-0.0076111	0.0999263	0.939286	0.988575		-0.00694133	0.091133	0.939286	0.985584
	3009_3	Q03167	TGFBR3	-0.0163148	0.214971	0.939504	0.988575		-0.0135458	0.178486	0.939504	0.985584
	6923_1	O00469	PLOD2	0.0171569	0.231618	0.940951	0.989392		-0.00891771	0.0721524	0.901636	0.985584
	6521_35	P47972	NPTX2	0.0126369	0.171862	0.941385	0.989392		-0.0473495	0.0993309	0.633587	0.964183
	16049_43	P78380	OLR1	0.0121681	0.169248	0.942685	0.989703		n/a	n/a	n/a	n/a
	9638_2	Q495A1	TIGIT	-0.0181159	0.252415	0.942785	0.989703		n/a	n/a	n/a	n/a
	7947_19	Q96N21	ENTHD2	-0.0229779	0.34421	0.946776	0.990987		n/a	n/a	n/a	n/a
	5737_61	Q92854	SEMA4D	-0.00269479	0.0404218	0.946847	0.990987		n/a	n/a	n/a	n/a
	5657_28	Q11201	ST3GAL1	0.0048	0.072	0.946847	0.990987		0.00541272	0.0811908	0.946847	0.988343
	19238_12	P15104	GLUL	-0.023166	0.351351	0.94743	0.990987		0.24236	0.154229	0.116083	0.909469
	18380_78	P02768	ALB	-0.029227	0.455613	0.948852	0.990987		n/a	n/a	n/a	n/a
	19622_7	P08476	INHBA	-0.0138741	0.217716	0.949189	0.990987		n/a	n/a	n/a	n/a
	7916_10	P31151	S100A7	0.00329949	0.0517767	0.949189	0.990987		-0.0484648	0.0364238	0.183328	0.909469
	13738_8	P08476	INHBA	-0.0137566	0.215873	0.949189	0.990987		-0.0591518	0.226562	0.794028	0.982158
	5000_52	Q08380	LGALS3BP	0.0075339	0.118533	0.949321	0.990987		n/a	n/a	n/a	n/a
	4990_87	P07359	GP1BA	0.00788644	0.124606	0.949535	0.990987		0.00876918	0.0986533	0.92917	0.985584
	5196_7	P30419	NMT1	-0.0238612	0.388286	0.950999	0.991101		n/a	n/a	n/a	n/a
	18916_25	Q9BY32	ITPA	-0.00324264	0.053385	0.951566	0.991101		0.0170919	0.0468169	0.715052	0.971956
	5480_49	P13501	CCL5	-0.00544747	0.0902724	0.951881	0.991101		n/a	n/a	n/a	n/a
	4971_1	Q9UBR2	CTSZ	-0.00462046	0.0775578	0.952495	0.991101		n/a	n/a	n/a	n/a
	11134_30	Q9UGC7	MTRF1L	0.00672182	0.114271	0.953093	0.991101		0.0165031	0.0343443	0.630858	0.96403
	7891_45	P19224	UGT1A6	0.00473934	0.0805687	0.953093	0.991101		0.00295359	0.0789029	0.97014	0.991083
	10511_10	P12111	COL6A3	-0.00999231	0.171407	0.953513	0.991101		-0.00927909	0.159172	0.953513	0.988343
	9950_229	P18627	LAG3	-0.00774593	0.140976	0.956182	0.992759		-0.00589275	0.107248	0.956182	0.988343
	8909_77	P46926	GNPDA1	0.00751011	0.140381	0.957335	0.992759		0.00502197	0.0762712	0.947502	0.988343
	18225_13	Q9NRV9	HEBP1	-0.00195489	0.0371429	0.958025	0.992759		-0.00159676	0.0303384	0.958025	0.988343
	12366_16	P07320	CRYGD	0.00858369	0.163948	0.958245	0.992759		-0.0152542	0.0654237	0.815637	0.983187
	5087_5	Q969J5	IL22RA2	-0.00461317	0.0885151	0.958435	0.992759		-0.00887813	0.150121	0.952841	0.988343
	4192_10	P14550	AKR1A1	-0.00460101	0.0902947	0.959361	0.992759		-0.0648353	0.040101	0.105922	0.909469
	17398_55	P09601	HMOX1	-0.0101564	0.201193	0.959739	0.992759		0.162046	0.215105	0.45125	0.928762
	8258_22	Q8NBZ7	UXS1	0.00837822	0.168163	0.960264	0.992759		0.00660793	0.123789	0.957429	0.988343
	19293_6	O75436	VPS26A	-0.00543183	0.109723	0.960517	0.992759		n/a	n/a	n/a	n/a
	5227_60	Q15118	PDK1	-0.00492854	0.100049	0.960711	0.992759		-0.0201416	0.0489378	0.680651	0.971956
	7968_15	O95727	CRTAM	0.00389779	0.0801213	0.961199	0.992759		0.00352941	0.072549	0.961199	0.989114
	17453_34	P00450	CP	-0.0608466	1.31537	0.963105	0.993868		n/a	n/a	n/a	n/a
	15584_9	P36980	CFHR2	-0.00263809	0.0574608	0.963381	0.993868		-0.0151014	0.0460863	0.743156	0.973343
	4991_12	P78333	GPC5	-0.00276939	0.0621853	0.964478	0.994428		-0.00187266	0.0420497	0.964478	0.989987
	2783_18	P16619	CCL3L1	0.0128056	0.299185	0.96586	0.994487		n/a	n/a	n/a	n/a
	6469_62	O95868	LY6G6D	-0.0211417	0.503171	0.966485	0.994487		n/a	n/a	n/a	n/a
	16605_2	P0C862	C1QTNF9	0.00382775	0.0923445	0.966937	0.994487		n/a	n/a	n/a	n/a
	17466_72	Q96CM8	ACSF2	-0.0180451	0.439098	0.967219	0.994487		n/a	n/a	n/a	n/a
	15388_24	P08637	FCGR3A	-0.00375212	0.0925926	0.967676	0.994487		-0.00327792	0.0451885	0.942173	0.986062
	9278_9	P48061	CXCL12	-0.0110063	0.278302	0.968453	0.994487		-0.0206718	0.23385	0.929561	0.985584
	10554_23	P16278	GLB1	-0.01566	0.407159	0.96932	0.994487		n/a	n/a	n/a	n/a
	17702_53	P22309	UGT1A1	0.00314607	0.0840449	0.97014	0.994487		0.00391181	0.0665007	0.953093	0.988343
	6247_9	O00241	SIRPB1	0.00184213	0.0498296	0.97051	0.994487		0.00966495	0.0395189	0.806793	0.983187
	6227_1	O43240	KLK10	-0.0018508	0.0523918	0.97182	0.994487		-0.0455598	0.0494209	0.356594	0.928762
	5085_18	Q9UHF4	IL20RA	0.011254	0.319936	0.971939	0.994487		-0.145833	0.221491	0.510271	0.938099
	8252_2	Q6P988	NOTUM	0.00642398	0.182869	0.971977	0.994487		n/a	n/a	n/a	n/a
	7145_1	Q06033	ITIH3	0.00373134	0.107463	0.972301	0.994487		-0.057272	0.0502386	0.254286	0.909469
	7955_195	P19827	ITIH1	-0.00314961	0.0907087	0.972301	0.994487		-0.0021645	0.0623377	0.972301	0.99191
	6984_6	Q969P0	IGSF8	0.00429711	0.128913	0.973409	0.995052		n/a	n/a	n/a	n/a
	16614_27	Q2MKA7	RSPO1	-0.00294051	0.0963583	0.975655	0.996147		n/a	n/a	n/a	n/a
	6544_33	Q92832	NELL1	0.00202867	0.0670814	0.975874	0.996147		0.0667448	0.040946	0.103086	0.909469
	15613_16	P16233	PNLIP	-0.008994	0.300799	0.976147	0.996147		n/a	n/a	n/a	n/a
	5459_33	P01037	CST1	0.00178444	0.0642398	0.977839	0.996989		-0.020042	0.0429471	0.640738	0.968434
	15544_25	Q9P0G3	KLK14	0.00262381	0.097081	0.978438	0.996989		n/a	n/a	n/a	n/a
	2750_3	P02647	APOA1	0.00236927	0.0886783	0.978685	0.996989		0.305455	0.231515	0.187045	0.909469
	3314_74	P56159	GFRA1	-0.00252781	0.0980789	0.979438	0.996989		n/a	n/a	n/a	n/a
	2991_9	P14778	IL1R1	0.0026441	0.104178	0.979751	0.996989		0.0857805	0.151468	0.571172	0.956923
	10612_18	O60568	PLOD3	-0.00435019	0.177542	0.980452	0.99704		n/a	n/a	n/a	n/a
	14623_26	P55854	SUMO3	-0.00771605	0.322531	0.980914	0.99704		n/a	n/a	n/a	n/a
	3074_6	P18428	LBP	0.00134847	0.060681	0.982271	0.997288		0.0576625	0.0827577	0.485951	0.935713
	8923_94	Q8N428	GALNT16	-0.00237389	0.106825	0.982271	0.997288		-0.00215866	0.0971398	0.982271	0.994458
	18330_7	Q96G03	PGM2	0.00238442	0.114452	0.983379	0.997301		0.133574	0.131769	0.310727	0.909813
	9211_19	P36955	SERPINF1	0.00147601	0.0730627	0.983882	0.997301		0.0117166	0.0506812	0.817173	0.984081
	5105_2	Q9BZR6	RTN4R	0.00136612	0.0700137	0.984433	0.997301		0.00117199	0.0600645	0.984433	0.994929
	7761_125	Q9Y259	CHKB	0.00450113	0.231808	0.984508	0.997301		n/a	n/a	n/a	n/a
	7957_2	Q8WXD2	SCG3	0.00088849	0.0515326	0.986244	0.998044		0.00078849	0.0457323	0.986244	0.994929
	5465_32	O60243	HS6ST1	0.00195695	0.118721	0.986849	0.998044		0.11704	0.0771967	0.129487	0.909469
	9384_17	P49913	CAMP	-0.00387472	0.240878	0.987166	0.998044		0.0943672	0.165326	0.568138	0.956923
	15414_316	P00338	LDHA	-0.00488202	0.310822	0.987468	0.998044		-0.00262352	0.167031	0.987468	0.994929
	17410_5	O15182	CETN3	-0.00377834	0.260705	0.988437	0.99846		0.00563063	0.116554	0.96147	0.989114
	18307_71	Q9H2U2	PPA2	0.0028463	0.210626	0.989218	0.998546		-0.101205	0.250602	0.686326	0.971956
	9416_77	P14384	CPM	-0.00197433	0.196446	0.991981	0.998546		0.164915	0.149803	0.27095	0.909469
	10917_40	O14610	GNGT2	-0.00518135	0.521762	0.992077	0.998546		n/a	n/a	n/a	n/a
	5687_5	P14314	PRKCSH	-0.00176678	0.194346	0.992747	0.998546		-0.00169924	0.186916	0.992747	0.997506
	6925_26	Q9Y5X2	SNX8	-0.00156617	0.188724	0.993379	0.998546		0.106227	0.0921937	0.249231	0.909469
	4500_50	Q9Y240	CLEC11A	-0.00059294	0.0754521	0.99373	0.998546		0.00737424	0.0484593	0.87905	0.985584
	4968_50	P40121	CAPG	-0.00049689	0.0675776	0.994133	0.998546		-0.00012151	0.0468437	0.99793	1
	19338_3	Q8WZA0	LZIC	-0.0023753	0.345012	0.994507	0.998546		-0.05952	0.18272	0.744618	0.973343
	15530_33	P54760	EPHB4	-0.00090498	0.159276	0.995467	0.998546		n/a	n/a	n/a	n/a
	5463_22	P54826	GAS1	-0.00118624	0.211151	0.995518	0.998546		n/a	n/a	n/a	n/a
	5728_60	Q96LA6	FCRL1	0.00039872	0.0709729	0.995518	0.998546		-0.0106936	0.0514451	0.835334	0.985584
	16853_5	Q9NWW6	NRK1	-0.00064475	0.119278	0.995687	0.998546		n/a	n/a	n/a	n/a
	19556_12	P17927	CR1	-0.0003864	0.0738022	0.995823	0.998546		-0.0811863	0.0441149	0.0657189	0.909469
	4906_35	P12259	F5	0.0004	0.087	0.996332	0.998546		0.0110762	0.0628648	0.860144	0.985584
	5698_60	P22105	TNXB	-0.00029237	0.0746516	0.996875	0.998546		0.00763638	0.0455568	0.86688	0.985584
	13132_14	Q13591	SEMA5A	-7.417e-05	0.0604465	0.999021	1		0.0113951	0.0217787	0.600821	0.956923
	6039_24	P24387	CRHBP	0	0.0443207	1	1		0	0.0344893	1	1
	13488_3	P53367	ARFIP1	0	0.0808126	1	1		0	0.0531473	1	1
	n/a = not available.
