# Supplementary material for: Genome-wide association study and Mendelian randomization analyses reveal insights into bladder cancer etiology
Source: JNCI Cancer Spectr. 2025 Feb 3;9(2):pkaf014. doi: 10.1093/jncics/pkaf014 (PMC11950924; doi:10.1093/jncics/pkaf014)
Supplement: pkaf014_Supplementary_Data [file pkaf014_supplementary_data.zip › Supplementary_Table_2.xlsx]

## Sheet: Supplementary_Table_2
	Supplementary Table 2. Genetic variants used as instrumental variables for the modifiable factors in Mendelian randomization analysis
									Exposure				Outcome
	Exposure	SNP	Nearby gene*	Chromosome	Position_hg37	Effect_allele	Noneffect_allele	Effect_allele_frequency	Beta	SE	P value	F statistic	Beta	SE	P value
	Alcohol intake	rs10753661		1	165119792	A	G	0.684	-0.00863813	0.00156927	3.76e-08	30.3	-0.0011	0.0191	0.9531
	Alcohol intake	rs12088813	PDE4B	1	66407700	C	A	0.267	-0.00932905	0.00164916	1.58e-08	32	-0.0104	0.0201	0.6051
	Alcohol intake	rs28680958	ZBTB37	1	173848808	A	G	0.217	-0.0109965	0.00176994	5.13e-10	38.6	-0.0059	0.0218	0.787
	Alcohol intake	rs5024204	PTGER3	1	71491890	T	A	0.278	0.00970271	0.00162847	2.55e-09	35.5	0.0039	0.0199	0.8462
	Alcohol intake	rs58107686	PHC2	1	33837334	A	C	0.328	-0.00974713	0.00158537	7.79e-10	37.8	-0.0031	0.02	0.8768
	Alcohol intake	rs705687		1	4548453	G	A	0.785	-0.010904	0.00177589	8.15e-10	37.7	0.0166	0.0219	0.4472
	Alcohol intake	rs823114		1	205719532	A	G	0.553	0.00876774	0.00146742	2.31e-09	35.7	-0.0057	0.0178	0.7468
	Alcohol intake	rs11692435	ACTR1B	2	98275354	A	G	0.0852	0.0174499	0.00261585	2.53e-11	44.5	0.0208	0.0275	0.4508
	Alcohol intake	rs1260326	GCKR	2	27730940	C	T	0.601	0.0208898	0.00148834	8.05e-45	197	-0.0204	0.0183	0.2636
	Alcohol intake	rs13024996	ARHGAP15	2	144225215	A	C	0.364	-0.0109126	0.00151477	5.72e-13	51.9	-0.018	0.0185	0.3282
	Alcohol intake	rs13024996	AC096558.1	2	144225215	A	C	0.364	-0.0109126	0.00151477	5.72e-13	51.9	-0.018	0.0185	0.3282
	Alcohol intake	rs13024996	RP11-570L15.2	2	144225215	A	C	0.364	-0.0109126	0.00151477	5.72e-13	51.9	-0.018	0.0185	0.3282
	Alcohol intake	rs13032049	WDPCP	2	63581507	G	A	0.283	0.0101946	0.00161798	3e-10	39.7	-0.0195	0.0199	0.328
	Alcohol intake	rs13383034	RP11-89K21.1	2	45155276	T	C	0.329	0.014927	0.0015512	6.31e-22	92.6	0.0001	0.0187	0.9953
	Alcohol intake	rs56337305		2	225475560	C	T	0.383	-0.00958838	0.00149928	1.63e-10	40.9	-0.0076	0.0184	0.6796
	Alcohol intake	rs72859280		2	147956293	T	G	0.0362	0.0228853	0.00390192	4.44e-09	34.4	0.0742	0.0463	0.1092
	Alcohol intake	rs77165542		2	430975	T	C	0.0349	-0.0260109	0.00397124	5.63e-11	42.9	-0.0111	0.0539	0.8369
	Alcohol intake	rs828867	TET3	2	74334462	A	G	0.545	0.00875716	0.0014636	2.15e-09	35.8	0.0268	0.0183	0.1424
	Alcohol intake	rs13066454		3	93994255	T	C	0.398	-0.00877595	0.00149196	4.13e-09	34.6	0.0077	0.018	0.6685
	Alcohol intake	rs13094887		3	70968431	T	A	0.301	-0.0103097	0.00158893	8.57e-11	42.1	-0.0127	0.0197	0.5197
	Alcohol intake	rs2011092	ZBTB38	3	141124607	C	T	0.338643	-0.00890041	0.00154006	7.35e-09	33.4	-0.0158	0.0185	0.3938
	Alcohol intake	rs62250685		3	85457240	G	A	0.614	-0.0143571	0.00150009	1.05e-21	91.6	-0.0078	0.0186	0.6766
	Alcohol intake	rs6787172	RSRC1	3	158187811	G	T	0.554	-0.00803089	0.00146623	4.27e-08	30	0.0131	0.0178	0.4597
	Alcohol intake	rs9838144	CPNE4	3	131576287	C	G	0.209	-0.00996422	0.00179252	2.65e-08	30.9	0.0188	0.0219	0.3903
	Alcohol intake	rs11940694	KLB	4	39414993	G	A	0.597	0.0259499	0.00148589	3.03e-68	305	-0.0045	0.0183	0.8058
	Alcohol intake	rs1229984	ADH1B	4	100239319	C	T	0.963	0.150534	0.00386111	0	1520	-0.097	0.0681	0.1542
	Alcohol intake	rs12651313		4	171086393	G	C	0.443	-0.00864293	0.00146722	3.79e-09	34.7	0.0257	0.0178	0.1486
	Alcohol intake	rs13107325	SLC39A8	4	103188709	T	C	0.0722	-0.0275045	0.00281598	1.53e-22	95.4	0.0146	0.042	0.7278
	Alcohol intake	rs2165670		4	100286085	A	G	0.106337	0.0230804	0.00236427	1.67e-22	95.3	0.0022	0.0299	0.9417
	Alcohol intake	rs36052336	ADH1C	4	100273594	G	A	0.061496	-0.0184288	0.00303378	1.23e-09	36.9	-0.045	0.0361	0.2133
	Alcohol intake	rs3748034	HGFAC	4	3446091	T	G	0.143	-0.0117403	0.00208194	1.67e-08	31.8	0.0076	0.0257	0.768
	Alcohol intake	rs4501255	BEND4	4	42151306	G	C	0.235	0.0106934	0.00171894	4.83e-10	38.7	-0.0052	0.0253	0.8364
	Alcohol intake	rs4690727	INPP4B	4	143648579	G	C	0.718	0.010817	0.00161972	2.43e-11	44.6	-0.038	0.0211	0.07164
	Alcohol intake	rs4699791		4	101243023	A	G	0.095726	0.0185707	0.0024772	6.58e-14	56.2	0.0222	0.029	0.4427
	Alcohol intake	rs79139602	C4orf17	4	100444363	T	A	0.021061	0.0602723	0.00507584	1.8e-32	141	0.0309	0.0644	0.6317
	Alcohol intake	rs12655091		5	144412335	A	G	0.53	-0.00831211	0.00146029	1.25e-08	32.4	0.0148	0.0177	0.4037
	Alcohol intake	rs4916723		5	87854395	C	A	0.416	-0.00995226	0.00147867	1.72e-11	45.3	-0.0014	0.0191	0.9429
	Alcohol intake	rs55872084	SGCD	5	155902003	T	G	0.235	0.00997874	0.00171894	6.32e-09	33.7	-0.0019	0.0217	0.9299
	Alcohol intake	rs10236149	ARPC1B	7	98977515	G	A	0.123	-0.0134981	0.00221908	1.18e-09	37	0.0044	0.0254	0.862
	Alcohol intake	rs35034355	ORC5	7	103840115	A	G	0.521	-0.00809682	0.00145894	2.87e-08	30.8	0.0107	0.0177	0.5469
	Alcohol intake	rs6460047		7	73042443	C	T	0.208	0.0116235	0.00179569	9.69e-11	41.9	0.0066	0.0222	0.7666
	Alcohol intake	rs6460047		7	73042443	C	T	0.208	0.0116235	0.00179569	9.69e-11	41.9	0.0066	0.0222	0.7666
	Alcohol intake	rs6951574		7	153489744	C	T	0.458	0.0132222	0.00146283	1.58e-19	81.7	-0.0202	0.0222	0.3629
	Alcohol intake	rs1217091		8	64527399	C	T	0.812	0.0121608	0.00186539	7.05e-11	42.5	0.0014	0.0227	0.9524
	Alcohol intake	rs13250583		8	20949917	T	C	0.213	-0.00971754	0.00178012	4.7e-08	29.8	-0.0028	0.0214	0.8963
	Alcohol intake	rs28601761		8	126500031	G	C	0.42	0.00910288	0.00147668	7.17e-10	38	0.0109	0.018	0.547
	Alcohol intake	rs10978550	RP11-308N19.1	9	109345993	C	T	0.206	-0.0117483	0.00180211	7.15e-11	42.5	0.0246	0.0217	0.2581
	Alcohol intake	rs55932213		9	108755622	G	A	0.736387	0.00948827	0.0016542	9.55e-09	32.9	-0.0192	0.0204	0.3474
	Alcohol intake	rs17665139		10	125093880	T	C	0.149	-0.0115601	0.00204676	1.59e-08	31.9	0.0421	0.0389	0.2782
	Alcohol intake	rs7074871	RP11-655H13.2	10	110507806	A	G	0.255	-0.00939985	0.00167216	1.86e-08	31.6	0.0572	0.0204	0.004983
	Alcohol intake	rs10750025		11	113424042	T	C	0.686	0.0103214	0.00157036	4.89e-11	43.2	0.008	0.0203	0.6936
	Alcohol intake	rs11030084	LINC00678	11	27643725	T	C	0.184	-0.0106068	0.00188093	1.72e-08	31.8	-0.0123	0.0248	0.6197
	Alcohol intake	rs11030084	BDNF-AS	11	27643725	T	C	0.184	-0.0106068	0.00188093	1.72e-08	31.8	-0.0123	0.0248	0.6197
	Alcohol intake	rs12795042	RP11-448P19.1	11	133658168	C	A	0.623	-0.00831901	0.00150387	3.25e-08	30.6	0.0387	0.0188	0.03989
	Alcohol intake	rs1713676	RP11-667M19.5	11	113660576	G	A	0.522454	-0.00799198	0.00145913	4.29e-08	30	-0.0033	0.0178	0.8518
	Alcohol intake	rs1713676	ATF4P4	11	113660576	G	A	0.522454	-0.00799198	0.00145913	4.29e-08	30	-0.0033	0.0178	0.8518
	Alcohol intake	rs4938230		11	116075001	A	C	0.842	0.0128104	0.00199821	1.48e-10	41.1	0.023	0.0244	0.3469
	Alcohol intake	rs56030824	SPI1	11	47397353	A	G	0.322	-0.0116019	0.00156298	1.15e-13	55.1	-0.0037	0.0189	0.8441
	Alcohol intake	rs682011		11	121544285	C	T	0.559	0.00821245	0.00146791	2.22e-08	31.3	0.0035	0.0178	0.8428
	Alcohol intake	rs7950166	TRIM66	11	8642218	T	C	0.637	-0.0097992	0.00151566	9.89e-11	41.8	0.0367	0.0184	0.0465
	Alcohol intake	rs10506274	ACSS3	12	81601464	T	G	0.484	-0.0090374	0.00145841	5.78e-10	38.4	0.0155	0.0177	0.3816
	Alcohol intake	rs10876188	SLC4A8	12	51895882	T	C	0.457	-0.00798685	0.00146308	4.84e-08	29.8	0.0001	0.0177	0.994
	Alcohol intake	rs3809162	RP11-968A15.8	12	54674235	G	A	0.397	0.00906092	0.00148961	1.19e-09	37	0.0011	0.018	0.9505
	Alcohol intake	rs4842786		12	92170791	A	G	0.584	-0.0087978	0.00147867	2.73e-09	35.4	0.0068	0.0181	0.7085
	Alcohol intake	rs500321		13	27124360	T	A	0.736	-0.00966936	0.00165343	4.92e-09	34.2	0.0102	0.0202	0.6139
	Alcohol intake	rs1123285	OTX2	14	57274519	G	C	0.335	-0.00889737	0.00154416	8.14e-09	33.2	-0.0133	0.0189	0.4813
	Alcohol intake	rs11625650	KIF26A	14	104610138	A	G	0.233	-0.00956809	0.00172405	2.89e-08	30.8	-0.0088	0.0212	0.6766
	Alcohol intake	rs2180870	ARID4A	14	58782779	C	T	0.135	-0.0121775	0.0021328	1.12e-08	32.6	0.0068	0.0272	0.8021
	Alcohol intake	rs28929474	SERPINA1	14	94844947	T	C	0.0183	-0.0367996	0.00543764	1.34e-11	45.8	0.0248	0.0632	0.6948
	Alcohol intake	rs12907323	AGBL1	15	86796012	G	A	0.411	0.0084966	0.00148131	9.93e-09	32.9	0.0046	0.0183	0.8011
	Alcohol intake	rs2472297		15	75027880	T	C	0.249	0.010606	0.00168541	3.1e-10	39.6	-0.0144	0.0201	0.474
	Alcohol intake	rs1104608		16	73912588	C	G	0.425	-0.010975	0.00147585	1.05e-13	55.3	0.0242	0.0181	0.1816
	Alcohol intake	rs113443718	SEZ6L2	16	29892184	A	G	0.305	-0.0102083	0.00158463	1.19e-10	41.5	-0.0049	0.0192	0.7984
	Alcohol intake	rs17177078	TNRC6A	16	24810681	T	C	0.0626	-0.0223155	0.00301176	1.27e-13	54.9	0.0508	0.0367	0.1665
	Alcohol intake	rs2764771		16	20013793	A	G	0.307	0.0098906	0.00158174	4.02e-10	39.1	0.0081	0.0189	0.668
	Alcohol intake	rs378421		16	28754684	A	G	0.404	-0.0112055	0.00148681	4.83e-14	56.8	0.0251	0.0217	0.2469
	Alcohol intake	rs62044525		16	64872590	G	C	0.184	-0.0121732	0.00188285	1.03e-10	41.8	-0.0268	0.0236	0.2559
	Alcohol intake	rs7185555		16	69131281	C	G	0.153	-0.0111005	0.00202667	4.24e-08	30	-0.0253	0.0268	0.3449
	Alcohol intake	rs79616692		16	72338507	C	G	0.108	0.0163023	0.00235058	4.11e-12	48.1	-0.0422	0.0281	0.1335
	Alcohol intake	rs10438820	RPTOR	17	78524597	T	C	0.702	0.00897178	0.00159349	1.76e-08	31.7	0.0292	0.0191	0.1252
	Alcohol intake	rs2532276	KANSL1	17	44246624	A	C	0.215	-0.0218001	0.00255853	1.62e-17	72.6	0.0135	0.0569	0.813
	Alcohol intake	rs2532276	AC217772.1	17	44246624	A	C	0.215	-0.0218001	0.00255853	1.62e-17	72.6	0.0135	0.0569	0.813
	Alcohol intake	rs2854334		17	29715500	G	A	0.615	0.00922098	0.00149781	7.51e-10	37.9	-0.0078	0.0182	0.6701
	Alcohol intake	rs3803800	TNFSF12-TNFSF13	17	7462969	G	A	0.786	0.0113789	0.00177708	1.5e-10	41	0.023	0.0212	0.2792
	Alcohol intake	rs3803800	TNFSF12	17	7462969	G	A	0.786	0.0113789	0.00177708	1.5e-10	41	0.023	0.0212	0.2792
	Alcohol intake	rs3803800	TNFSF13	17	7462969	G	A	0.786	0.0113789	0.00177708	1.5e-10	41	0.023	0.0212	0.2792
	Alcohol intake	rs4548913	SRR	17	2209888	A	G	0.632	-0.00835995	0.00151127	3.11e-08	30.6	-0.0094	0.0183	0.6067
	Alcohol intake	rs4092465		18	55080437	G	A	0.635	-0.00829188	0.00151388	4.39e-08	30	0.0019	0.0188	0.9187
	Alcohol intake	rs9950000	TCF4	18	53052169	T	C	0.395	-0.0091177	0.0014909	9.38e-10	37.4	0.0147	0.0182	0.4185
	Alcohol intake	rs281379		19	49214274	A	G	0.508	0.0137223	0.00145784	4.91e-21	88.6001	-0.045	0.0178	0.01152
	Alcohol intake	rs4815364	ACSS1	20	25035711	A	G	0.616	0.00858236	0.00149854	1.02e-08	32.8	-0.0067	0.0185	0.7189
	Alcohol intake	rs9607814		22	41946519	A	C	0.2	-0.010181	0.00185879	4.31e-08	30	-0.0202	0.0233	0.387
	BMI	rs10920678	BRINP3	1	190239907	A	G	0.4264	0.0149	0.0016	7.15e-20	86.7227	0.0013	0.0178	0.9423
	BMI	rs10920678	RP11-547I7.1	1	190239907	A	G	0.4264	0.0149	0.0016	7.15e-20	86.7227	0.0013	0.0178	0.9423
	BMI	rs11121210	RERE	1	8708529	C	T	0.5934	0.0111	0.0017	2.37e-10	42.6332	0.0247	0.0188	0.189
	BMI	rs112566467	MACF1	1	39562627	T	C	0.2028	0.0184	0.0024	5.86e-15	58.7778	0.0434	0.0222	0.05048
	BMI	rs11577094	DNALI1	1	38026600	T	C	0.0547	0.0186	0.003	3.28e-10	38.44	-0.0024	0.0315	0.9395
	BMI	rs12049202	AK5	1	77967523	T	C	0.1769	0.0239	0.0021	3.35e-29	129.526	0.0055	0.0213	0.7979
	BMI	rs12072739	DPYD	1	98315893	G	A	0.2197	0.0169	0.0023	1.5e-13	53.9905	0.007	0.0202	0.7287
	BMI	rs12121950	AGBL4	1	49710264	T	G	0.3648	0.0185	0.0018	7.09e-24	105.633	-0.0132	0.0189	0.4838
	BMI	rs12140153	INADL	1	62579891	G	T	0.9334	0.0353	0.0034	1.44e-25	107.793	-0.0188	0.0336	0.5753
	BMI	rs17024393	GNAT2	1	110154688	C	T	0.0328	0.0644	0.0049	7.11e-39	172.735	-0.2129	0.0502	2.22e-05
	BMI	rs1730859		1	107617707	G	A	0.3211	0.012	0.0017	2.96e-12	49.827	0.0071	0.0192	0.7128
	BMI	rs1884429		1	11112836	T	C	0.2266	0.0134	0.0019	2.3e-12	49.7396	0.0005	0.0212	0.9799
	BMI	rs2400414		1	194965200	C	T	0.6412	0.0126	0.0018	5.52e-13	49	-0.0168	0.0184	0.3633
	BMI	rs2820295	IPO9	1	201800868	A	G	0.3042	0.0235	0.0018	5.56e-39	170.448	0.0183	0.0189	0.3313
	BMI	rs2968487		1	96887370	T	C	0.2823	0.0176	0.0018	7.55e-22	95.6049	0.0292	0.0198	0.1405
	BMI	rs3101336		1	72751185	C	T	0.6412	0.0254	0.0016	4.8e-54	252.016	-0.0057	0.0181	0.7549
	BMI	rs543874		1	177889480	G	A	0.1869	0.0479	0.002	3.06e-125	573.602	-0.0182	0.0221	0.4119
	BMI	rs561136		1	23345051	C	T	0.1571	0.0186	0.0024	1.43e-14	60.0625	-0.0455	0.0266	0.08733
	BMI	rs61813324	MEX3A	1	156049877	T	C	0.1302	0.0289	0.0028	3.2e-24	106.532	0.0314	0.0257	0.2218
	BMI	rs61828641	RABGAP1L	1	174321997	A	G	0.1083	0.0223	0.003	2.49e-13	55.2544	-0.064	0.0297	0.03103
	BMI	rs6661316		1	210095527	T	C	0.5716	0.012	0.0016	1.72e-13	56.25	0.0161	0.0178	0.3668
	BMI	rs6690398	PDE4B	1	66447394	A	G	0.5686	0.0125	0.0017	1.92e-13	54.0657	0.0004	0.0179	0.9812
	BMI	rs7534091		1	118864616	G	A	0.2575	0.012	0.0018	6.65e-11	44.4444	-0.0346	0.0204	0.08914
	BMI	rs79113395		1	1590521	G	A	0.7435	0.02	0.0022	2.03e-20	82.6446	0.0263	0.0215	0.2196
	BMI	rs946824	AKT3	1	243684019	T	C	0.1382	0.0197	0.0025	4.82e-15	62.0944	0.0257	0.026	0.3224
	BMI	rs10203386	ADCY3	2	25136866	A	T	0.4274	0.0318	0.0017	1.43e-78	349.91	-0.0162	0.0179	0.364
	BMI	rs10497870	NBEAL1	2	203970283	A	G	0.5944	0.0121	0.0016	1.97e-13	57.1914	-0.0173	0.0179	0.3345
	BMI	rs10929925		2	6155557	C	A	0.5169	0.0142	0.0016	3.05e-18	78.7656	0.0252	0.0178	0.1571
	BMI	rs11692326	AC007879.5	2	208263279	T	C	0.2237	0.0147	0.0019	1.69e-14	59.8587	0.0314	0.021	0.1349
	BMI	rs12692596	RBMS1	2	161265910	T	C	0.3598	0.012	0.0017	1.03e-12	49.827	-0.0194	0.0185	0.2938
	BMI	rs12714199	RNF103-CHMP3	2	86812549	C	T	0.4026	0.0141	0.0017	3.22e-16	68.7924	0.0007	0.0182	0.9694
	BMI	rs12714199	CHMP3	2	86812549	C	T	0.4026	0.0141	0.0017	3.22e-16	68.7924	0.0007	0.0182	0.9694
	BMI	rs13002946		2	100801959	T	A	0.7237	0.0177	0.0019	3.9e-20	86.7839	0.0103	0.0209	0.6226
	BMI	rs13021737		2	632348	G	A	0.826	0.0578	0.0021	2.89e-161	757.56	-0.012	0.0234	0.6097
	BMI	rs13033310	NCKAP5	2	133523605	A	G	0.2465	0.0146	0.0022	3.4e-11	44.0413	0.0194	0.0205	0.3431
	BMI	rs1451077		2	147901207	G	A	0.4334	0.0169	0.0019	1.43e-18	79.1163	-0.0102	0.0179	0.5705
	BMI	rs1470545	AC016903.2	2	205365851	T	C	0.0437	0.037	0.0043	5.6e-18	74.04	0.0021	0.0479	0.9649
	BMI	rs1561554		2	35409697	G	C	0.3887	0.0115	0.0017	4.89e-11	45.7612	0.02	0.0184	0.2764
	BMI	rs264962		2	104308545	C	G	0.6024	0.0119	0.0017	1.74e-12	49	-0.0205	0.0178	0.2487
	BMI	rs2861685	AC010987.5	2	67837553	T	C	0.5964	0.0165	0.0019	7.82e-18	75.4155	0.0634	0.0179	0.0003931
	BMI	rs3770799	FEZ2	2	36788616	G	A	0.3907	0.0114	0.0018	1.21e-10	40.1111	0.0029	0.0184	0.8768
	BMI	rs4671328	LINC01122	2	58935282	T	G	0.4304	0.0214	0.0017	3.42e-36	158.464	0.0003	0.018	0.9881
	BMI	rs4973618	SPHKAP	2	229002620	G	A	0.339	0.0148	0.0018	1.25e-16	67.6049	0.0102	0.0188	0.5851
	BMI	rs6545714		2	59307725	G	A	0.3817	0.0194	0.0016	4.01e-32	147.016	0.016	0.018	0.3758
	BMI	rs6720868	TRIP12	2	230663576	T	C	0.3449	0.0154	0.0018	1.82e-17	73.1975	-0.0037	0.0191	0.8473
	BMI	rs7561278	LHCGR	2	48954905	T	C	0.7674	0.0169	0.0021	4.89e-16	64.7642	0.0073	0.0215	0.7355
	BMI	rs7570446		2	193801010	A	C	0.5189	0.0111	0.0019	4.74e-09	34.1302	0.0137	0.0178	0.4434
	BMI	rs7575118		2	182653725	T	C	0.1262	0.014	0.0024	3.33e-09	34.0278	-0.022	0.0258	0.3932
	BMI	rs7588437		2	181575281	G	A	0.6123	0.0165	0.0017	2.32e-22	94.2042	-0.0025	0.0187	0.8955
	BMI	rs7599312		2	213413231	G	A	0.7346	0.0182	0.0018	1.52e-23	102.235	0.0231	0.0197	0.2415
	BMI	rs7607490		2	12851120	A	G	0.1054	0.0164	0.0027	1.21e-09	36.8944	0.0352	0.0319	0.2688
	BMI	rs930295	NRXN1	2	50233352	A	C	0.165	0.0208	0.0023	2.03e-19	81.7845	0.0098	0.0246	0.6902
	BMI	rs9808302	AGAP1	2	236854450	G	A	0.4751	0.0116	0.0019	9.05e-10	37.2742	0.0147	0.0177	0.4072
	BMI	rs10510419	PPARG	3	12426936	G	T	0.8489	0.0168	0.0023	2.23e-13	53.3535	-0.0547	0.025	0.02866
	BMI	rs11915371		3	70539559	C	A	0.1889	0.0154	0.0021	2.29e-13	53.7778	0.0318	0.0216	0.1403
	BMI	rs12635553	TNIK	3	171113714	A	T	0.5258	0.0099	0.0017	4.1e-09	33.9135	0.0215	0.0177	0.2239
	BMI	rs1436344		3	104606144	C	G	0.5905	0.0147	0.0017	1.07e-17	74.7716	0.01	0.0181	0.578
	BMI	rs16851483	RASA2	3	141275436	T	G	0.0646	0.0352	0.0034	4.87e-25	107.183	-0.0146	0.0371	0.6949
	BMI	rs17681451		3	114399296	G	A	0.9264	0.0225	0.0031	7.37e-13	52.6795	0.0147	0.0336	0.6612
	BMI	rs1916801	FHIT	3	61187046	A	T	0.6163	0.0169	0.0017	1.93e-24	98.827	0.0084	0.0179	0.6397
	BMI	rs1916801	FHIT	3	61187046	A	T	0.6163	0.0169	0.0017	1.93e-24	98.827	0.0084	0.0179	0.6397
	BMI	rs28350		3	42418446	A	G	0.1889	0.0172	0.0022	1.07e-14	61.124	-0.0073	0.0227	0.7484
	BMI	rs355777	DHX36	3	154034950	C	G	0.4225	0.0151	0.0017	2.13e-18	78.8962	0.0257	0.0181	0.1546
	BMI	rs39654		3	173095123	G	A	0.5368	0.0163	0.0017	1.75e-21	91.9343	0.0061	0.0181	0.7353
	BMI	rs4857968		3	20714580	G	A	0.7575	0.0125	0.0018	6.5e-12	48.2253	0.0123	0.02	0.5378
	BMI	rs59302296	SETD5	3	9507314	A	T	0.0875	0.0217	0.0032	9.12e-12	45.9854	0.0034	0.031	0.9137
	BMI	rs6443750	SOX2-OT	3	181329682	C	T	0.8171	0.0152	0.0021	7.25e-13	52.39	0.0036	0.0227	0.8748
	BMI	rs6804181		3	116937546	A	T	0.8191	0.0141	0.0023	6.47e-10	37.5822	0.027	0.0242	0.2642
	BMI	rs6804842	AC133680.1	3	25106437	G	A	0.5626	0.0141	0.0016	7.57e-18	77.6602	0.0198	0.0179	0.2675
	BMI	rs7616009	XXYLT1	3	194881756	G	A	0.8499	0.0157	0.0024	4.33e-11	42.7934	0.053	0.0258	0.04024
	BMI	rs7631156	CPNE4	3	131751628	A	G	0.2972	0.0215	0.0018	3.33e-32	142.67	-0.0273	0.0192	0.1548
	BMI	rs9816226		3	185834499	T	A	0.8121	0.0315	0.0021	1.45e-50	225	-0.0283	0.0233	0.2234
	BMI	rs9818122	CADM2-AS2	3	85861064	C	T	0.2197	0.0228	0.002	3.97e-30	129.96	-0.0292	0.0223	0.1901
	BMI	rs9818122	CADM2	3	85861064	C	T	0.2197	0.0228	0.002	3.97e-30	129.96	-0.0292	0.0223	0.1901
	BMI	rs9826775		3	156295341	A	G	0.8728	0.0155	0.0024	6.61e-11	41.7101	-0.0281	0.0247	0.2545
	BMI	rs9862795		3	49915506	T	A	0.5129	0.0264	0.0019	4.43e-44	193.064	0.0079	0.0178	0.6593
	BMI	rs10938397		4	45182527	G	A	0.4205	0.0322	0.0016	2.42e-86	405.016	-0.0043	0.0179	0.8093
	BMI	rs12509234		4	120319434	C	T	0.2833	0.0116	0.0019	3.89e-10	37.2742	0.0024	0.0197	0.903
	BMI	rs13107325	SLC39A8	4	103188709	T	C	0.0795	0.0468	0.0032	3.81e-47	213.891	0.0146	0.042	0.7278
	BMI	rs13110266		4	162129844	G	A	0.5875	0.0124	0.0016	3.96e-14	60.0625	0.005	0.0181	0.7837
	BMI	rs1346841		4	65651730	G	A	0.5795	0.0126	0.0017	3.18e-13	54.9343	0.0055	0.0184	0.7642
	BMI	rs1437842	GALNTL6	4	173597016	G	A	0.5179	0.0106	0.0017	8.49e-10	38.8789	0.0097	0.0179	0.5893
	BMI	rs1451109	RP11-775H9.2	4	137071335	G	A	0.3181	0.0158	0.0017	1.36e-19	86.3806	-0.0319	0.019	0.09268
	BMI	rs1481012	ABCG2	4	89039082	A	G	0.9105	0.0188	0.0026	5.11e-13	52.284	-0.0315	0.0294	0.2837
	BMI	rs1522569		4	171632637	T	G	0.825	0.0141	0.0022	1.6e-10	41.0764	-0.0319	0.0248	0.1975
	BMI	rs17001561	SCARB2	4	77096118	A	G	0.1759	0.0145	0.0023	1.81e-10	39.7448	-0.0412	0.0258	0.1101
	BMI	rs17276464		4	153028860	T	C	0.4294	0.0096	0.0016	4.81e-09	36	-0.0086	0.0179	0.6301
	BMI	rs2051559		4	3298800	C	T	0.1193	0.0167	0.0025	3.78e-11	44.6224	-0.031	0.0269	0.2486
	BMI	rs2192158		4	55505360	A	G	0.4692	0.0137	0.0017	7.42e-16	64.9446	-0.0064	0.0178	0.7188
	BMI	rs2391540	RP11-422J15.1	4	130726833	T	A	0.332	0.0139	0.0018	1.36e-14	59.6327	-0.0002	0.0191	0.9901
	BMI	rs34811474	ANAPC4	4	25408838	G	A	0.7833	0.0293	0.0023	8.5e-38	162.285	-0.0092	0.0215	0.6671
	BMI	rs35851183		4	80717182	G	A	0.3698	0.0121	0.002	1.07e-09	36.6025	0.0296	0.0187	0.1144
	BMI	rs4834272	ALPK1	4	113313986	C	T	0.3101	0.0108	0.0017	3.46e-10	40.3599	-0.0108	0.0187	0.5645
	BMI	rs57800857	MAML3	4	140863365	A	C	0.6571	0.0157	0.002	3.49e-15	61.6225	0.0189	0.0244	0.4373
	BMI	rs6850421		4	180187034	A	G	0.494	0.0113	0.0019	3.66e-09	35.3712	0.0113	0.0177	0.5231
	BMI	rs7678054	RP11-363G15.2	4	95093855	G	A	0.5477	0.0099	0.0017	4.57e-09	33.9135	-0.0289	0.0177	0.1033
	BMI	rs10044136		5	153546808	G	C	0.4414	0.0162	0.0017	3.06e-21	90.8097	0.0274	0.0178	0.1238
	BMI	rs10942267	SSBP2	5	80841914	A	G	0.7167	0.0148	0.0018	6.53e-16	67.6049	0.0461	0.0197	0.0191
	BMI	rs11739877		5	105876806	T	C	0.6103	0.0116	0.0018	4.01e-11	41.5309	0.028	0.0181	0.1212
	BMI	rs13174863	CTB-35F21.1	5	139080745	G	A	0.167	0.0197	0.0023	1.94e-17	73.3629	-0.0295	0.025	0.2385
	BMI	rs1501673	LINC00461	5	87963600	A	G	0.1441	0.0289	0.0025	2.73e-31	133.634	-0.0182	0.0269	0.4971
	BMI	rs2053682	RANBP17	5	170599327	A	C	0.6779	0.017	0.0018	2.59e-20	89.1975	-0.0141	0.0189	0.4549
	BMI	rs2112347		5	75015242	T	G	0.6322	0.0276	0.0017	1.17e-61	263.585	0.0016	0.0183	0.9323
	BMI	rs2861089		5	164557954	A	T	0.3837	0.0105	0.0017	1.55e-09	38.1488	-0.0095	0.0184	0.6054
	BMI	rs288230	FBXL17	5	107422067	T	C	0.828	0.0238	0.0023	4.67e-26	107.078	-0.004	0.0235	0.8653
	BMI	rs459552	CTC-554D6.1	5	112176756	T	A	0.2346	0.0133	0.0019	8.36e-12	49	0.0029	0.0218	0.8945
	BMI	rs459552	APC	5	112176756	T	A	0.2346	0.0133	0.0019	8.36e-12	49	0.0029	0.0218	0.8945
	BMI	rs4700608		5	63026280	C	T	0.5169	0.0155	0.0017	4.32e-20	83.1315	0.0012	0.0178	0.9443
	BMI	rs6451675		5	43110855	G	C	0.664	0.014	0.0018	2.54e-14	60.4938	-0.0204	0.0199	0.3052
	BMI	rs6556301		5	176527577	G	T	0.665	0.0113	0.0017	8.14e-11	44.1834	0.0188	0.0184	0.306
	BMI	rs6864049		5	124330522	G	A	0.5298	0.0121	0.0016	1.48e-13	57.1914	0.0187	0.0191	0.3279
	BMI	rs6890310		5	27193573	G	A	0.7256	0.0119	0.0019	3.29e-10	39.2271	0.0034	0.0199	0.8661
	BMI	rs698147	LINC01019	5	3513485	A	G	0.497	0.0116	0.0017	9.67e-12	46.5606	0.0054	0.0178	0.7621
	BMI	rs7713317		5	95716722	G	A	0.2783	0.0166	0.0018	1.96e-20	85.0494	-0.0098	0.0194	0.6142
	BMI	rs7734385	EBF1	5	158460212	G	A	0.5477	0.0101	0.0016	6.08e-10	39.8477	0.012	0.0178	0.4996
	BMI	rs11757278		6	13180454	T	C	0.6789	0.0133	0.0019	6.92e-13	49	-0.0052	0.0188	0.7821
	BMI	rs12206094	FOXO3	6	108906200	C	T	0.6809	0.0143	0.0018	1.93e-15	63.1142	0.0113	0.0238	0.6366
	BMI	rs1269175	RP11-624M8.1	6	126040435	A	G	0.505	0.0105	0.0017	8.09e-10	38.1488	0.0036	0.0178	0.8374
	BMI	rs1269175	RP1-293L8.2	6	126040435	A	G	0.505	0.0105	0.0017	8.09e-10	38.1488	0.0036	0.0178	0.8374
	BMI	rs13191362	PARK2	6	163033350	A	G	0.8718	0.0235	0.0025	4.08e-21	88.36	-0.0119	0.029	0.6808
	BMI	rs2206277	TFAP2B	6	50798526	T	C	0.1819	0.0408	0.0021	1.82e-83	377.469	0.0007	0.0226	0.9737
	BMI	rs2228213	HIVEP1	6	12124855	G	A	0.667	0.0144	0.0017	5.5e-17	71.7509	0.0297	0.0186	0.1097
	BMI	rs2246012	ARG1	6	131898208	C	T	0.171	0.0161	0.0022	1.15e-13	53.5558	-0.0117	0.0226	0.6048
	BMI	rs2357760		6	120213880	A	G	0.667	0.0143	0.0017	2.11e-16	70.7578	0.019	0.0188	0.3134
	BMI	rs2622274		6	64240516	G	T	0.5825	0.0107	0.0017	3.23e-10	39.6159	-0.012	0.0179	0.5022
	BMI	rs3806114	E2F3	6	20482335	G	A	0.2922	0.012	0.0018	1.46e-11	44.4444	-0.006	0.0195	0.7565
	BMI	rs487152	SLC22A3	6	160774486	A	C	0.4831	0.0108	0.0016	2.98e-11	45.5625	-0.0139	0.0189	0.4612
	BMI	rs6922607	GPR126	6	142703483	G	A	0.2247	0.013	0.0022	1.85e-09	34.9174	-0.007	0.0229	0.7608
	BMI	rs6932930		6	34677103	G	A	0.1998	0.0257	0.0019	1.18e-40	182.961	-0.0116	0.021	0.5804
	BMI	rs765875	HIVEP2	6	143185683	C	T	0.502	0.0132	0.0017	1.08e-14	60.2907	0.0173	0.0177	0.328
	BMI	rs7769594		6	83447813	T	C	0.1471	0.0164	0.0023	2.13e-12	50.8431	0.0043	0.0248	0.8639
	BMI	rs816367	MLIP	6	53995542	G	C	0.3459	0.0107	0.0017	1.02e-09	39.6159	0.0044	0.0198	0.8255
	BMI	rs9320823	RP11-436D23.1	6	98429337	C	T	0.5924	0.0165	0.0017	2.07e-21	94.2042	0.0029	0.0184	0.8735
	BMI	rs1030015	MAGI2	7	78139581	T	G	0.5278	0.0109	0.0017	1.16e-10	41.1107	0.0187	0.0189	0.321
	BMI	rs1048303	AP1S1	7	100804140	C	T	0.4354	0.011	0.0017	1.49e-10	41.8685	0.0013	0.0182	0.9416
	BMI	rs10499694	DDC	7	50614173	A	G	0.5169	0.013	0.0016	1.29e-15	66.0156	0.0076	0.0177	0.6679
	BMI	rs11525873		7	138817193	T	C	0.9036	0.0232	0.0032	2.98e-13	52.5625	-0.0029	0.0296	0.9231
	BMI	rs1167821	PMS2P3	7	75150312	T	A	0.4205	0.0201	0.0019	9.38e-26	111.914	0.0331	0.0181	0.06705
	BMI	rs1167821	PMS2P3	7	75150312	T	A	0.4205	0.0201	0.0019	9.38e-26	111.914	0.0331	0.0181	0.06705
	BMI	rs1852006	MAGI2	7	77829768	G	A	0.6491	0.0153	0.0018	6.71e-18	72.25	0.0193	0.0185	0.2972
	BMI	rs1899689	CADPS2	7	121964349	T	C	0.3797	0.012	0.0017	4.2e-13	49.827	-0.0125	0.0183	0.4949
	BMI	rs215614		7	32347335	G	A	0.341	0.0144	0.0018	2.77e-16	64	0.0095	0.0187	0.6109
	BMI	rs2396625		7	113028634	T	A	0.5994	0.0176	0.0017	2.81e-24	107.183	0.0145	0.0181	0.4222
	BMI	rs2907948		7	150638484	G	A	0.7465	0.0145	0.0019	1.95e-14	58.241	0.0023	0.0213	0.9136
	BMI	rs4307239		7	24354300	G	A	0.4751	0.0115	0.0017	1.47e-11	45.7612	0.0154	0.0177	0.3843
	BMI	rs4721089	MAD1L1	7	1872921	T	C	0.7624	0.0167	0.0023	5.6e-13	52.7202	-0.014	0.0208	0.5
	BMI	rs6463489	FBXL18	7	5542513	T	C	0.0686	0.0167	0.0026	2.5e-10	41.2559	0.0366	0.0297	0.2177
	BMI	rs6962280	ZMIZ2	7	44788657	G	A	0.5129	0.014	0.0019	3.37e-13	54.2936	-0.0005	0.019	0.9783
	BMI	rs740157		7	77055885	A	G	0.4304	0.0118	0.0016	4.76e-13	54.3906	0.0043	0.0179	0.812
	BMI	rs7777084	CALCR	7	93089243	A	G	0.4533	0.0131	0.0017	1.58e-14	59.3806	-0.0121	0.0179	0.4996
	BMI	rs7802342	DGKI	7	137435925	G	T	0.2724	0.0124	0.0019	6.23e-11	42.5928	0.0006	0.0198	0.9776
	BMI	rs10099330	TSNARE1	8	143383694	G	A	0.4384	0.0119	0.0017	3.22e-12	49	0.0024	0.0178	0.8916
	BMI	rs10954772		8	30863938	T	C	0.2952	0.0155	0.0021	5.33e-14	54.4785	-0.0066	0.0207	0.7504
	BMI	rs1106761		8	142619234	A	G	0.3549	0.0134	0.002	1.75e-11	44.89	0.0114	0.0185	0.5355
	BMI	rs12680842		8	95582606	A	G	0.6243	0.0142	0.0017	3.41e-16	69.7716	-0.0159	0.0186	0.3923
	BMI	rs12681792		8	62054463	A	C	0.1869	0.015	0.0021	2.88e-12	51.0204	-0.0127	0.0212	0.5477
	BMI	rs1383592	ZFPM2	8	106430676	A	G	0.2296	0.0122	0.0021	4.92e-09	33.7506	-0.0072	0.0212	0.7348
	BMI	rs1431659		8	73439070	A	G	0.2783	0.0191	0.0019	2.33e-23	101.055	-0.0128	0.0203	0.5292
	BMI	rs1658820	CSMD1	8	4288577	T	G	0.2455	0.0132	0.002	3.77e-11	43.56	-0.0056	0.0204	0.7845
	BMI	rs17405819		8	76806584	T	C	0.6958	0.0211	0.0018	6.04e-33	137.41	0.0035	0.0195	0.8566
	BMI	rs1982441	ELP3	8	28021769	T	G	0.1431	0.017	0.0025	2.17e-11	46.24	0.0446	0.0246	0.06993
	BMI	rs2196618		8	85089437	G	A	0.7495	0.0137	0.0019	1.49e-12	51.9917	0.012	0.0201	0.552
	BMI	rs354508	TUSC3	8	15535226	C	T	0.84	0.0146	0.0023	2.69e-10	40.2949	-0.0236	0.026	0.3631
	BMI	rs36061954		8	38329650	T	C	0.3807	0.0119	0.0019	1.05e-09	39.2271	-0.0123	0.0181	0.4949
	BMI	rs3808477	TRPS1	8	116670347	C	T	0.7614	0.0182	0.0019	8.73e-22	91.7562	0.0194	0.0195	0.319
	BMI	rs4123853	SGCZ	8	14091025	T	C	0.3738	0.014	0.0017	1.06e-15	67.8201	0.0004	0.0186	0.984
	BMI	rs4841504	XKR6	8	11024663	C	A	0.5	0.0166	0.0016	5.41e-24	107.641	-0.0255	0.0178	0.1505
	BMI	rs72673947	EXT1	8	118884379	G	A	0.1203	0.0223	0.0031	4.11e-13	51.7471	0.0448	0.0278	0.1072
	BMI	rs7826312		8	32400115	C	T	0.5895	0.0109	0.0016	3.23e-11	46.4102	-0.0051	0.018	0.7774
	BMI	rs10116186	GNAQ	9	80532374	G	A	0.5209	0.0116	0.0019	1.62e-09	37.2742	0.014	0.0182	0.4437
	BMI	rs10761247	PHF2	9	96403367	G	A	0.4344	0.0113	0.0017	4.53e-11	44.1834	-0.0111	0.0179	0.536
	BMI	rs10858334	OLFM1	9	137989785	G	C	0.1342	0.0148	0.0025	4.91e-09	35.0464	-0.0138	0.0278	0.6194
	BMI	rs10984756		9	122651784	G	C	0.0915	0.0176	0.0028	4.37e-10	39.5102	0.0193	0.0299	0.5183
	BMI	rs1928295		9	120378483	T	C	0.5577	0.0134	0.0016	2.23e-16	70.1406	-0.0014	0.0178	0.935
	BMI	rs2134858		9	73837155	C	T	0.4612	0.0117	0.0017	5.87e-12	47.3668	-0.0117	0.0177	0.5084
	BMI	rs2183824	LINGO2	9	28412078	T	C	0.3082	0.0234	0.0017	2.29e-41	189.467	-0.0048	0.0187	0.7951
	BMI	rs2777768		9	84186734	A	G	0.7356	0.0119	0.0019	6.38e-10	39.2271	0.0111	0.0205	0.5886
	BMI	rs3739514	FIBCD1	9	133783025	A	G	0.3509	0.0132	0.002	6.64e-11	43.56	-0.0042	0.0197	0.8291
	BMI	rs3811125		9	94187247	C	T	0.7316	0.0152	0.0021	9.42e-13	52.39	-0.01	0.0206	0.6256
	BMI	rs4740619	CCDC171	9	15634326	T	C	0.5189	0.0189	0.0016	3.15e-31	139.535	0.0015	0.0178	0.9307
	BMI	rs6476617	ZCCHC7	9	37200103	G	A	0.6372	0.0149	0.0017	1.53e-17	76.8201	-0.0098	0.0186	0.5987
	BMI	rs6477694		9	111932342	C	T	0.328	0.0126	0.0017	6.57e-14	54.9343	0.003	0.0183	0.8708
	BMI	rs7024334	RP11-308N19.1	9	109072075	T	G	0.2266	0.0135	0.002	4.71e-12	45.5625	-0.021	0.0216	0.3299
	BMI	rs7037266	RP11-403H13.1	9	6942940	C	A	0.6451	0.0106	0.0018	1.24e-09	34.679	0.0108	0.0183	0.5558
	BMI	rs7037266	KDM4C	9	6942940	C	A	0.6451	0.0106	0.0018	1.24e-09	34.679	0.0108	0.0183	0.5558
	BMI	rs7357754		9	92207308	G	A	0.5159	0.012	0.0017	1.81e-12	49.827	-0.0131	0.0177	0.46
	BMI	rs867560		9	129465233	G	C	0.4612	0.0136	0.0017	1.24e-15	64	0.0209	0.0178	0.2408
	BMI	rs10761785	REEP3	10	65318766	G	T	0.4901	0.0133	0.0016	3.47e-16	69.0977	0.0157	0.0177	0.3771
	BMI	rs10823893	PRKG1	10	53677313	A	G	0.3887	0.0124	0.0019	1.55e-10	42.5928	0.0294	0.0179	0.1012
	BMI	rs10887584	GRID1	10	88112323	A	G	0.4493	0.0126	0.0019	4.57e-11	43.9778	0.0228	0.019	0.2297
	BMI	rs12098284	ADK	10	76047464	T	C	0.1183	0.0184	0.0026	9.87e-13	50.0828	0.0654	0.0282	0.02057
	BMI	rs12765914		10	34013507	T	C	0.0835	0.0226	0.0031	1.96e-13	53.1488	0.0311	0.0303	0.3052
	BMI	rs1277733	CACNB2	10	18562538	T	C	0.7773	0.012	0.002	4.3e-09	36	0.006	0.0213	0.7778
	BMI	rs17636031		10	126594078	C	T	0.2674	0.0154	0.0018	3.87e-17	73.1975	-0.0131	0.0331	0.6925
	BMI	rs2439823	CRTAC1	10	99778226	G	A	0.5457	0.0165	0.0017	6.51e-22	94.2042	0.0287	0.0179	0.1091
	BMI	rs34277166		10	102634853	A	G	0.4523	0.0144	0.0019	8.26e-14	57.4404	0.023	0.018	0.2002
	BMI	rs4097319		10	33860515	T	G	0.5765	0.0107	0.0017	4.32e-10	39.6159	0.0107	0.0215	0.6199
	BMI	rs4290163		10	104610926	T	G	0.4115	0.013	0.0017	3.5e-15	58.4775	0.0148	0.0181	0.412
	BMI	rs4880341	JAKMIP3	10	133992689	C	T	0.4712	0.013	0.0017	3.06e-14	58.4775	0.0109	0.0271	0.6879
	BMI	rs7070670	ANK3	10	61842645	C	T	0.6809	0.0126	0.0021	7.14e-10	36	-0.0454	0.0203	0.02512
	BMI	rs7084454		10	21821274	A	G	0.338	0.0198	0.0018	4.51e-27	121	0.02	0.0191	0.2951
	BMI	rs7893571	RSU1	10	16750129	T	G	0.674	0.0125	0.0018	5.83e-12	48.2253	-0.0076	0.0201	0.7053
	BMI	rs7899106	GRID1	10	87410904	G	A	0.0408	0.0327	0.0037	1.72e-18	78.1074	0.0515	0.0409	0.2079
	BMI	rs7903146	TCF7L2	10	114758349	C	T	0.6829	0.0178	0.0018	1.67e-23	97.7901	-0.0116	0.0202	0.5666
	BMI	rs845084	RP11-282I1.1	10	125220036	A	G	0.2475	0.0136	0.0019	3.22e-12	51.2355	0.0194	0.0308	0.5294
	BMI	rs11218510		11	121922587	G	A	0.6292	0.014	0.002	6.79e-13	49	-0.0064	0.0182	0.7245
	BMI	rs12282785	RP11-21L23.4	11	76476030	C	A	0.7525	0.0157	0.0023	1.43e-11	46.5955	0.0103	0.0219	0.6387
	BMI	rs12286929		11	115022404	G	A	0.4841	0.0177	0.0016	1.93e-27	122.379	0.0106	0.0177	0.5499
	BMI	rs12364470		11	134601012	G	T	0.1551	0.0187	0.0022	2.18e-17	72.25	0.0085	0.0241	0.7244
	BMI	rs1982350	ARNTL	11	13350131	G	A	0.6471	0.0156	0.0018	1.98e-18	75.1111	0.0097	0.0183	0.5947
	BMI	rs2065418		11	30422068	T	G	0.6461	0.0139	0.0018	6.07e-15	59.6327	0.005	0.0186	0.7898
	BMI	rs2605603	SMCO4	11	93221105	G	A	0.501	0.0103	0.0016	2.04e-10	41.4414	-0.0346	0.0176	0.04922
	BMI	rs2862996		11	43653833	G	T	0.34	0.0216	0.0017	3.6e-35	161.439	-0.0196	0.0192	0.3064
	BMI	rs349088	DLG2	11	84814393	C	A	0.4801	0.013	0.0017	3.5e-14	58.4775	0.0091	0.0179	0.6122
	BMI	rs3825061	VPS11	11	118944675	T	C	0.3489	0.014	0.0017	6.15e-16	67.8201	0.0156	0.0185	0.3974
	BMI	rs3825061	VPS11	11	118944675	T	C	0.3489	0.014	0.0017	6.15e-16	67.8201	0.0156	0.0185	0.3974
	BMI	rs4256980	TRIM66	11	8673939	G	C	0.6272	0.0187	0.0017	8.63e-29	121	0.0337	0.0186	0.06944
	BMI	rs5215	KCNJ11	11	17408630	T	C	0.6471	0.0113	0.0017	1.22e-11	44.1834	0.0061	0.0182	0.737
	BMI	rs592483		11	69445173	C	T	0.4195	0.0137	0.0017	1.53e-16	64.9446	0.0162	0.0179	0.3652
	BMI	rs6265	BDNF	11	27679916	C	T	0.8032	0.0413	0.0021	7.4e-89	386.778	0.022	0.0232	0.3438
	BMI	rs6265	BDNF-AS	11	27679916	C	T	0.8032	0.0413	0.0021	7.4e-89	386.778	0.022	0.0232	0.3438
	BMI	rs6591407		11	56914157	C	A	0.8072	0.0124	0.0021	3.58e-09	34.8662	0.019	0.0231	0.4125
	BMI	rs7124681	CELF1	11	47529947	A	C	0.4215	0.0257	0.0016	3.96e-55	258.004	-0.0125	0.018	0.4854
	BMI	rs76942203	AP000936.4	11	116973247	A	G	0.0626	0.0263	0.0041	9.08e-11	41.1475	0.0314	0.0367	0.3915
	BMI	rs7944782		11	130795698	G	T	0.5149	0.0144	0.0017	3.61e-17	71.7509	-0.0129	0.0178	0.4703
	BMI	rs10744146		12	17212881	G	A	0.4404	0.0113	0.0017	2.54e-11	44.1834	-0.0218	0.0177	0.2188
	BMI	rs11047132	SOX5	12	24008435	G	T	0.0915	0.0227	0.0031	1.59e-13	53.6202	0.0704	0.0302	0.01957
	BMI	rs11105839		12	91237920	T	A	0.6541	0.0113	0.0017	1.25e-11	44.1834	0.0374	0.0183	0.04129
	BMI	rs11115176		12	82465797	T	C	0.7823	0.0131	0.0019	6.79e-12	47.5374	-0.0033	0.0208	0.8741
	BMI	rs11170468		12	39430048	A	C	0.7744	0.013	0.0019	1.12e-11	46.8144	0.0107	0.0213	0.6136
	BMI	rs11611246	WNK1	12	939480	T	G	0.1829	0.0223	0.002	2.04e-28	124.323	0.0363	0.0216	0.09284
	BMI	rs11836108	GOLGA3	12	133391022	A	G	0.2823	0.0113	0.0018	8.37e-10	39.4105	0.0231	0.0194	0.2335
	BMI	rs12321904		12	109989228	T	G	0.5258	0.0096	0.0016	2.69e-09	36	-0.0039	0.0177	0.824
	BMI	rs12369179	ZCCHC8	12	122963550	C	T	0.9294	0.034	0.0031	2.32e-28	120.291	-0.0466	0.0311	0.1339
	BMI	rs12422552		12	14413931	G	C	0.7097	0.0131	0.0019	1.78e-11	47.5374	0.0088	0.0205	0.6688
	BMI	rs650198		12	69674595	C	T	0.3131	0.0137	0.0019	6.43e-13	51.9917	0.032	0.0206	0.1207
	BMI	rs6539064	C12orf42	12	103706754	C	G	0.7227	0.0194	0.0019	1.14e-23	104.255	0.0055	0.0213	0.7956
	BMI	rs704061		12	89771903	C	T	0.4423	0.0142	0.0017	8.34e-17	69.7716	-0.0198	0.0179	0.2683
	BMI	rs7138803		12	50247468	A	G	0.338	0.0297	0.0017	3.1e-71	305.221	-0.0195	0.0182	0.2848
	BMI	rs7975187		12	60964108	G	A	0.2217	0.0137	0.0021	3.86e-11	42.5601	0.0282	0.0218	0.1961
	BMI	rs1045411	HMGB1	13	31033232	C	T	0.7286	0.0139	0.0019	6.66e-14	53.5208	0.072	0.0196	0.0002444
	BMI	rs12429545		13	54102206	A	G	0.1113	0.0313	0.0024	1.42e-37	170.085	0.0259	0.0261	0.3208
	BMI	rs12868881		13	112218924	A	T	0.4254	0.0138	0.0017	1.4e-15	65.8962	0.0185	0.0178	0.2989
	BMI	rs1536053	TEX29	13	111982291	C	T	0.6859	0.0122	0.0019	8.02e-11	41.2299	0.0074	0.0193	0.703
	BMI	rs1927790	HS6ST3	13	96922191	C	T	0.4543	0.014	0.0016	1.57e-17	76.5625	0.0197	0.0179	0.2723
	BMI	rs41284828		13	50963685	G	A	0.9563	0.0341	0.0057	3e-09	35.7898	-0.0297	0.0458	0.5163
	BMI	rs4421883		13	79561962	C	T	0.5497	0.0103	0.0017	1.79e-09	36.7093	0.0148	0.0178	0.4064
	BMI	rs77432547		13	86494817	G	A	0.2773	0.017	0.0021	1.44e-15	65.5329	0.024	0.0192	0.2121
	BMI	rs8181823		13	65477940	C	A	0.7803	0.0125	0.002	4.36e-10	39.0625	0.0042	0.0205	0.838
	BMI	rs9540493		13	66205704	A	G	0.4652	0.0129	0.0017	7.85e-15	57.5813	0.0143	0.0177	0.4207
	BMI	rs9595908	PDS5B	13	33184288	T	C	0.5924	0.0154	0.0017	3.73e-20	82.0623	0.0148	0.0194	0.4449
	BMI	rs9603697		13	40783323	T	C	0.3529	0.0134	0.0018	1.69e-13	55.4198	0.0196	0.0186	0.2907
	BMI	rs10132280		14	25928179	C	A	0.6779	0.0214	0.0018	2.28e-33	141.346	0.0135	0.0191	0.4796
	BMI	rs1491905		14	47296286	T	C	0.4841	0.0147	0.0017	3.92e-18	74.7716	-0.0122	0.0178	0.4915
	BMI	rs1951455	RPS6KA5	14	91512339	C	T	0.7425	0.0148	0.0019	6.05e-15	60.6759	0.0543	0.0212	0.01021
	BMI	rs1954494	LINC00643	14	62593297	T	C	0.5368	0.0097	0.0016	2.43e-09	36.7539	0.0229	0.0178	0.1991
	BMI	rs217669	CTD-2277K2.1	14	62360075	C	T	0.2475	0.0172	0.0021	6.27e-16	67.0839	0.0009	0.0204	0.9654
	BMI	rs4906263	TRAF3	14	103249127	G	C	0.334	0.0176	0.0018	8.11e-23	95.6049	-0.0219	0.0185	0.2373
	BMI	rs709400	KLC1	14	104149475	A	G	0.6054	0.0148	0.0017	5.7e-19	75.7924	0.0324	0.0184	0.07906
	BMI	rs709400	RP11-73M18.2	14	104149475	A	G	0.6054	0.0148	0.0017	5.7e-19	75.7924	0.0324	0.0184	0.07906
	BMI	rs709400	RP11-894P9.1	14	104149475	A	G	0.6054	0.0148	0.0017	5.7e-19	75.7924	0.0324	0.0184	0.07906
	BMI	rs7144011	NRXN3	14	79940383	T	G	0.2068	0.0263	0.002	2.37e-40	172.923	-0.0875	0.0213	3.839e-05
	BMI	rs872281		14	40834177	C	T	0.83	0.0152	0.0023	1.56e-11	43.6749	-0.0376	0.0222	0.08938
	BMI	rs942066	UNC79	14	94031914	G	A	0.6193	0.0202	0.002	2.36e-24	102.01	0.0056	0.0184	0.7594
	BMI	rs11633626		15	95271378	C	A	0.3767	0.0157	0.0018	7.27e-19	76.0772	-0.0008	0.0183	0.9652
	BMI	rs11636611	RP11-184D12.1	15	36391965	T	C	0.5119	0.0104	0.0017	8.85e-10	37.4256	0.0017	0.0178	0.922
	BMI	rs11856579		15	78012688	G	A	0.7803	0.0161	0.0019	1.38e-16	71.8033	-0.0316	0.0204	0.1227
	BMI	rs12438629		15	62122539	C	G	0.9732	0.0347	0.0052	2.09e-11	44.53	0.0484	0.0492	0.3257
	BMI	rs1471212	OTUD7A	15	31857494	A	T	0.4662	0.0109	0.0017	1.51e-10	41.1107	0.0005	0.0178	0.9787
	BMI	rs1996120		15	68181534	G	A	0.5895	0.0167	0.0016	3.88e-24	108.941	0.0422	0.0183	0.02116
	BMI	rs2715423	PGPEP1L	15	99511873	G	A	0.7684	0.0115	0.0019	1.9e-09	36.6343	-0.0134	0.0194	0.4896
	BMI	rs2715423	RP11-654A16.3	15	99511873	G	A	0.7684	0.0115	0.0019	1.9e-09	36.6343	-0.0134	0.0194	0.4896
	BMI	rs2715423	PGPEP1L	15	99511873	G	A	0.7684	0.0115	0.0019	1.9e-09	36.6343	-0.0134	0.0194	0.4896
	BMI	rs2715423	RP11-654A16.3	15	99511873	G	A	0.7684	0.0115	0.0019	1.9e-09	36.6343	-0.0134	0.0194	0.4896
	BMI	rs6493498	RP11-707P17.1	15	51754451	T	C	0.4602	0.0137	0.0016	4.84e-17	73.3164	-0.0095	0.0179	0.5963
	BMI	rs6493498	DMXL2	15	51754451	T	C	0.4602	0.0137	0.0016	4.84e-17	73.3164	-0.0095	0.0179	0.5963
	BMI	rs7181610	DPH6	15	35826859	A	T	0.8917	0.0146	0.0025	4.5e-09	34.1056	0.0033	0.0272	0.904
	BMI	rs8024806		15	53473990	T	C	0.9374	0.0254	0.0035	6.73e-13	52.6661	0.0031	0.0374	0.9336
	BMI	rs11075489		16	62803841	C	T	0.5288	0.0116	0.0017	1.23e-11	46.5606	0.0195	0.0177	0.2712
	BMI	rs11866815	AXIN1	16	387867	C	T	0.7584	0.0153	0.0019	2.21e-16	64.8449	-0.0132	0.021	0.5298
	BMI	rs12449219	RP11-538I12.2	16	77261943	G	C	0.1412	0.0164	0.0026	1.44e-10	39.787	0.0121	0.029	0.6771
	BMI	rs12922346		16	82438337	C	G	0.2286	0.0133	0.002	1.48e-11	44.2225	-0.0051	0.0221	0.8168
	BMI	rs194809		16	23804956	A	G	0.1849	0.0126	0.0022	4.86e-09	32.8017	-0.0276	0.0231	0.2327
	BMI	rs2342892		16	24540806	T	G	0.4543	0.0126	0.0017	1.33e-13	54.9343	-0.0078	0.0177	0.6608
	BMI	rs2601777	ADCY9	16	4035068	G	A	0.6243	0.0143	0.0017	2.84e-17	70.7578	-0.011	0.0185	0.5518
	BMI	rs4609871	KCTD13	16	29932064	T	C	0.5119	0.0219	0.0017	6.62e-38	165.955	-0.0303	0.0178	0.08886
	BMI	rs4609871	CTD-2574D22.4	16	29932064	T	C	0.5119	0.0219	0.0017	6.62e-38	165.955	-0.0303	0.0178	0.08886
	BMI	rs7206608	CDH13	16	82872628	G	C	0.3131	0.013	0.0018	1.2e-12	52.1605	0.0072	0.0188	0.7007
	BMI	rs7498665	SH2B1	16	28883241	G	A	0.329	0.0285	0.0017	1.14e-66	281.055	0.0395	0.0192	0.03992
	BMI	rs889398		16	69556715	C	T	0.5765	0.0195	0.0016	3.23e-32	148.535	0.0122	0.018	0.4989
	BMI	rs9937053	FTO	16	53799507	A	G	0.4433	0.0721	0.0016	1e-200	2030.63	0.0223	0.0179	0.2121
	BMI	rs1106908	GGNBP2	17	34942595	G	A	0.5547	0.0161	0.0016	7.6e-23	101.254	0.0001	0.0179	0.994
	BMI	rs1106908	GGNBP2	17	34942595	G	A	0.5547	0.0161	0.0016	7.6e-23	101.254	0.0001	0.0179	0.994
	BMI	rs11655587		17	47140794	C	T	0.6809	0.021	0.002	6.87e-26	110.25	-0.012	0.0186	0.519
	BMI	rs12939549	RPTOR	17	78611724	A	G	0.5666	0.018	0.0016	3.68e-28	126.562	-0.0011	0.018	0.9518
	BMI	rs1320251		17	21264396	C	T	0.505	0.0177	0.0017	5.51e-25	108.405	0.0125	0.0179	0.4857
	BMI	rs1320251		17	21264396	C	T	0.505	0.0177	0.0017	5.51e-25	108.405	0.0125	0.0179	0.4857
	BMI	rs2619976	LINC00469	17	71754545	T	C	0.3837	0.0105	0.0018	1.99e-09	34.0278	-0.0214	0.0182	0.2409
	BMI	rs3744017	TRIM47	17	73871467	A	G	0.2038	0.0139	0.0022	2.43e-10	39.9194	0.0186	0.0238	0.4346
	BMI	rs3923783	RTN4RL1	17	1843189	C	A	0.8171	0.0222	0.0022	4.12e-23	101.826	0.0185	0.0221	0.4029
	BMI	rs3930349	ASIC2	17	31475545	C	A	0.7704	0.014	0.002	7.68e-12	49	-0.0002	0.0212	0.9914
	BMI	rs6607337		17	35057373	C	T	0.7038	0.0124	0.0019	2.55e-11	42.5928	-0.0309	0.0198	0.1185
	BMI	rs8075273	MAP3K3	17	61728881	C	A	0.7356	0.0137	0.0018	4.67e-14	57.929	-0.0134	0.02	0.504
	BMI	rs1356506		18	40708038	T	C	0.6372	0.0137	0.0018	8.39e-15	57.929	0.0104	0.0181	0.5657
	BMI	rs594821	SALL3	18	76745589	C	T	0.9274	0.0191	0.003	3.22e-10	40.5344	-0.0849	0.0305	0.005468
	BMI	rs594821	SALL3	18	76745589	C	T	0.9274	0.0191	0.003	3.22e-10	40.5344	-0.0849	0.0305	0.005468
	BMI	rs6567160		18	57829135	C	T	0.2396	0.0552	0.0019	7.82e-184	844.055	-0.011	0.0213	0.6065
	BMI	rs7238896		18	1840658	G	A	0.1382	0.0218	0.0028	2.49e-15	60.6173	0.0157	0.0247	0.5238
	BMI	rs7239114		18	45921214	A	G	0.5288	0.012	0.0017	6.24e-13	49.827	-0.0383	0.0177	0.03093
	BMI	rs891387	C18orf8	18	21103909	T	C	0.5268	0.0208	0.0017	9.26e-35	149.702	0.0095	0.0177	0.5896
	BMI	rs10518269	ZNF536	19	31028666	C	T	0.8231	0.0173	0.0023	4.69e-14	56.5766	0.0118	0.0239	0.6228
	BMI	rs11672660	GIPR	19	46180184	C	T	0.7863	0.0338	0.0021	6.83e-60	259.057	-0.0231	0.0212	0.276
	BMI	rs12151152		19	47563532	G	A	0.5855	0.021	0.002	6.51e-27	110.25	0.029	0.0182	0.1107
	BMI	rs12462975		19	30272202	A	G	0.2883	0.0193	0.0018	1.47e-25	114.966	0.1098	0.0187	4.029e-09
	BMI	rs273505	MAST3	19	18217147	C	T	0.4533	0.0173	0.0019	3.32e-19	82.9058	0.0228	0.018	0.2036
	BMI	rs56356382	ZBTB7A	19	4064057	T	C	0.8082	0.0217	0.0024	3.21e-19	81.7517	-0.0107	0.0229	0.6401
	BMI	rs1409818		20	21381121	T	C	0.0994	0.0195	0.0028	2.59e-12	48.5013	0.0002	0.0309	0.9955
	BMI	rs16989232		20	39291784	A	G	0.3549	0.0115	0.0017	6.19e-12	45.7612	-0.0197	0.0184	0.2834
	BMI	rs17201143	SALL4	20	50402079	C	T	0.6918	0.0112	0.0018	1.1e-09	38.716	0.0453	0.0191	0.01762
	BMI	rs17806224		20	51065854	G	A	0.8151	0.026	0.0022	7.91e-32	139.669	0.0396	0.0234	0.09008
	BMI	rs1884389		20	1410582	C	T	0.5706	0.0108	0.0017	3.72e-10	40.3599	0.0131	0.0178	0.4641
	BMI	rs1884897		20	6612832	G	A	0.6143	0.0184	0.0017	2.7e-28	117.149	0.0171	0.0185	0.3546
	BMI	rs615568	PTPRA	20	3008775	G	T	0.492	0.0101	0.0017	3.85e-09	35.2976	0.0176	0.0177	0.3213
	BMI	rs6512302		20	62691550	C	G	0.7386	0.0134	0.002	1.52e-11	44.89	0.0192	0.0207	0.3543
	BMI	rs8122855	ENTPD6	20	25192049	A	G	0.3459	0.0137	0.0018	4.11e-14	57.929	0.0146	0.0186	0.4331
	BMI	rs140733155		21	48048773	G	A	0.0119	0.0559	0.0094	2.97e-09	35.3645	0.085	0.0736	0.2483
	BMI	rs2832283	BACH1	21	30690558	A	G	0.2654	0.0115	0.002	4.72e-09	33.0625	-0.0398	0.0211	0.05948
	BMI	rs427943	ADARB1	21	46570896	C	A	0.5636	0.0177	0.0017	3.6e-25	108.405	-0.0002	0.0179	0.9912
	BMI	rs8134638	BRWD1	21	40644170	C	T	0.4125	0.0133	0.002	1.57e-11	44.2225	0.0153	0.0182	0.3991
	BMI	rs12628051	TNRC6B	22	40654276	T	C	0.6759	0.0161	0.0018	2.9e-19	80.0031	-0.0172	0.0183	0.3499
	BMI	rs12628891	MICALL1	22	38317137	C	T	0.7087	0.0115	0.0019	5.85e-10	36.6343	-0.0041	0.0193	0.8326
	Coffee intake	rs574367		1	177873210	T	G	0.21	0.021	0.0036	8.06e-09	34.0278	-0.0214	0.022	0.3311
	Coffee intake	rs10865548		2	631606	G	A	0.83	0.0308	0.0038	4.46e-15	65.6953	-0.0117	0.0234	0.6172
	Coffee intake	rs1260326	GCKR	2	27730940	C	T	0.61	0.0272	0.003	2.62e-19	82.2044	-0.0204	0.0183	0.2636
	Coffee intake	rs1057868	POR	7	75615006	T	C	0.29	0.0394	0.0032	5.26e-33	151.598	0.0161	0.019	0.3967
	Coffee intake	rs1057868	POR	7	75615006	T	C	0.29	0.0394	0.0032	5.26e-33	151.598	0.0161	0.019	0.3967
	Coffee intake	rs34060476	MLXIPL	7	73037956	G	A	0.13	0.0378	0.0044	5.06e-18	73.8037	-0.0377	0.0261	0.1483
	Coffee intake	rs34060476	MLXIPL	7	73037956	G	A	0.13	0.0378	0.0044	5.06e-18	73.8037	-0.0377	0.0261	0.1483
	Coffee intake	rs4410790		7	17284577	C	T	0.63	0.0788	0.003	5.59e-141	689.938	0.0034	0.0184	0.8545
	Coffee intake	rs73073176	AC017060.1	7	17562952	C	T	0.87	0.0462	0.0044	5.56e-25	110.25	-0.0386	0.0278	0.1644
	Coffee intake	rs597045		11	56272114	A	T	0.69	0.0214	0.0032	6.62e-11	44.7227	-0.008	0.0191	0.6767
	Coffee intake	rs1956218	AKAP6	14	33075243	G	A	0.56	0.0164	0.003	3.62e-08	29.8844	-0.005	0.0178	0.7784
	Coffee intake	rs2472297		15	75027880	T	C	0.27	0.0908	0.0034	5.19e-155	713.204	-0.0144	0.0201	0.474
	Coffee intake	rs66723169	RP11-795H16.3	18	57808978	A	C	0.23	0.0294	0.0036	9.88e-17	66.6944	-0.019	0.0215	0.3773
	Coffee intake	rs2330783	SPECC1L-ADORA2A	22	24747031	G	T	0.99	0.0906	0.0126	1.57e-12	51.7029	0.0641	0.0812	0.4296
	Coffee intake	rs2330783	SPECC1L	22	24747031	G	T	0.99	0.0906	0.0126	1.57e-12	51.7029	0.0641	0.0812	0.4296
	Fasting glucose levels	rs2075423		1	214154719	T	G	0.376	-0.0161	0.0017	3.183e-21	89.692	-0.0173	0.0184	0.3482
	Fasting glucose levels	rs348330	ABCB10	1	229672955	A	G	0.631	-0.0122	0.002	3.036e-10	37.21	-0.0252	0.0186	0.1771
	Fasting glucose levels	rs6662924	CDC14A	1	100894419	A	C	0.198	0.0143	0.0023	3.341e-10	38.656	0.0243	0.0227	0.2846
	Fasting glucose levels	rs78132593		1	150868102	A	C	0.203	-0.0147	0.0022	2.598e-10	44.6467	0.0561	0.0233	0.01596
	Fasting glucose levels	rs1057394	CGREF1	2	27324036	A	G	0.625	-0.0124	0.0018	1.911e-12	47.4568	0.0307	0.0181	0.08973
	Fasting glucose levels	rs1260326	GCKR	2	27730940	T	C	0.413	-0.0282	0.0017	4.481e-65	275.17	0.0204	0.0183	0.2636
	Fasting glucose levels	rs13389076	ABCB11	2	169789512	A	G	0.034	0.0609	0.0049	1.724e-36	154.469	-0.0298	0.0574	0.6043
	Fasting glucose levels	rs13389076	ABCB11	2	169789512	A	G	0.034	0.0609	0.0049	1.724e-36	154.469	-0.0298	0.0574	0.6043
	Fasting glucose levels	rs13431652		2	169753415	T	C	0.683	0.0693	0.0018	1e-200	1482.25	0.0023	0.0192	0.9026
	Fasting glucose levels	rs13431652		2	169753415	T	C	0.683	0.0693	0.0018	1e-200	1482.25	0.0023	0.0192	0.9026
	Fasting glucose levels	rs140809953	NOSTRIN	2	169681654	A	G	0.024	0.0369	0.0073	2.112e-08	25.5509	-0.0043	0.0681	0.9498
	Fasting glucose levels	rs140809953	NOSTRIN	2	169681654	A	G	0.024	0.0369	0.0073	2.112e-08	25.5509	-0.0043	0.0681	0.9498
	Fasting glucose levels	rs180935712	NOSTRIN	2	169681425	A	G	0.011	0.057	0.0082	2.115e-11	48.3195	-0.0317	0.071	0.6556
	Fasting glucose levels	rs180935712	NOSTRIN	2	169681425	A	G	0.011	0.057	0.0082	2.115e-11	48.3195	-0.0317	0.071	0.6556
	Fasting glucose levels	rs189548		2	54941112	A	G	0.723	-0.0123	0.002	2.811e-09	37.8225	-0.0245	0.0201	0.2239
	Fasting glucose levels	rs7584277	NOSTRIN	2	169643225	A	G	0.075	0.0266	0.0036	1.606e-14	54.5957	-0.0337	0.0361	0.3502
	Fasting glucose levels	rs77981966	THADA	2	43777964	T	C	0.055	-0.0246	0.0035	1.58e-14	49.4008	0.02	0.037	0.5897
	Fasting glucose levels	rs11708067	ADCY5	3	123065778	A	G	0.823	0.0281	0.002	1.626e-43	197.403	0.0017	0.0214	0.9379
	Fasting glucose levels	rs1604038		3	170709193	T	C	0.288	-0.0198	0.0018	4.468e-28	121	0.0121	0.0196	0.5361
	Fasting glucose levels	rs16851397	ZBTB38	3	141134818	A	G	0.955	0.0327	0.0042	1.26e-12	60.6173	0.0053	0.0432	0.9018
	Fasting glucose levels	rs17437560	RP11-362A9.3	3	152180329	T	C	0.11	-0.0175	0.0032	3.331e-08	29.9072	-0.0454	0.0322	0.1581
	Fasting glucose levels	rs17437560	MBNL1	3	152180329	T	C	0.11	-0.0175	0.0032	3.331e-08	29.9072	-0.0454	0.0322	0.1581
	Fasting glucose levels	rs6808574		3	187740523	T	C	0.394	-0.0127	0.0017	7.209e-14	55.8097	-0.0134	0.0182	0.4609
	Fasting glucose levels	rs4862423	ACSL1	4	185726548	T	C	0.401	0.0123	0.0019	4.447e-10	41.9086	0.03	0.0182	0.09948
	Fasting glucose levels	rs157512	AC022431.2	5	55809127	T	C	0.73	0.0134	0.0021	5.426e-10	40.7166	0.0376	0.0204	0.06509
	Fasting glucose levels	rs1820176		5	95696585	T	C	0.704	0.0247	0.002	1.905e-34	152.523	0.0071	0.0194	0.7138
	Fasting glucose levels	rs7708285		5	76425867	A	G	0.686	-0.0133	0.0019	1.253e-09	49	0.025	0.0198	0.208
	Fasting glucose levels	rs10305457	GLP1R	6	39034095	T	C	0.065	0.0235	0.0032	1.209e-14	53.9307	-0.0088	0.0329	0.7882
	Fasting glucose levels	rs12055786		6	153431125	T	C	0.384	0.012	0.0017	1.166e-11	49.827	0.0017	0.018	0.9231
	Fasting glucose levels	rs3778321	RREB1	6	7250270	A	G	0.176	-0.0186	0.0021	3.157e-17	78.449	-0.0093	0.0224	0.677
	Fasting glucose levels	rs9348441	CDKAL1	6	20680678	A	T	0.272	0.0176	0.0018	4.402e-20	95.6049	-0.0351	0.0196	0.07415
	Fasting glucose levels	rs10487796		7	15063430	A	T	0.484	-0.0261	0.0016	4.619e-52	266.098	0.0049	0.0178	0.7825
	Fasting glucose levels	rs17168486	DGKB	7	14898282	T	C	0.176	0.028	0.0021	4.17e-36	177.778	-0.0214	0.0231	0.3526
	Fasting glucose levels	rs194518	STEAP2	7	89853149	A	G	0.52	0.0102	0.0018	8.757e-09	32.1111	-0.0028	0.0179	0.8739
	Fasting glucose levels	rs2595701	AEBP1	7	44148553	A	G	0.317	0.0189	0.0021	4.478e-19	81	-0.0013	0.0191	0.9464
	Fasting glucose levels	rs58925536	STYXL1	7	75654574	T	C	0.032	0.0306	0.0053	5.821e-09	33.3343	0.0357	0.053	0.5004
	Fasting glucose levels	rs58925536	STYXL1	7	75654574	T	C	0.032	0.0306	0.0053	5.821e-09	33.3343	0.0357	0.053	0.5004
	Fasting glucose levels	rs878521		7	44255643	A	G	0.249	0.0549	0.002	2.65e-174	753.502	0.0015	0.0209	0.9436
	Fasting glucose levels	rs12541643		8	81076874	T	C	0.479	0.0118	0.0019	4.511e-09	38.5706	0.0022	0.0179	0.9024
	Fasting glucose levels	rs7012637		8	9173209	A	G	0.47	-0.018	0.0017	9.746e-25	112.111	-0.0149	0.0178	0.4042
	Fasting glucose levels	rs896854	TP53INP1	8	95960511	T	C	0.458	0.0099	0.0016	5.612e-09	38.2852	-0.0038	0.0177	0.8283
	Fasting glucose levels	rs9650069		8	118204020	T	C	0.284	-0.0286	0.0018	8.306e-58	252.457	0.0059	0.0189	0.7563
	Fasting glucose levels	rs10811660		9	22134068	A	G	0.165	-0.0223	0.0022	7.938e-25	102.746	0.0129	0.0239	0.5893
	Fasting glucose levels	rs10974438	GLIS3	9	4291928	A	C	0.62	-0.0198	0.0017	9.848e-31	135.654	0.0103	0.0185	0.5779
	Fasting glucose levels	rs16913693	IKBKAP	9	111680359	T	G	0.971	0.0394	0.0049	2.82e-16	64.6547	0.0201	0.0553	0.7159
	Fasting glucose levels	rs3829109	DNLZ	9	139256766	A	G	0.276	-0.0163	0.002	1.087e-15	66.4225	0.0187	0.0195	0.3364
	Fasting glucose levels	rs507666	ABO	9	136149399	A	G	0.189	0.0164	0.0021	6.992e-17	60.9887	-0.0225	0.0267	0.4002
	Fasting glucose levels	rs507666	ABO	9	136149399	A	G	0.189	0.0164	0.0021	6.992e-17	60.9887	-0.0225	0.0267	0.4002
	Fasting glucose levels	rs12784552		10	113036354	A	G	0.924	0.0329	0.003	2.863e-31	120.268	0.0585	0.0316	0.06421
	Fasting glucose levels	rs2839671	GAD2	10	26505822	A	G	0.164	-0.016	0.0022	8.379e-14	52.8926	-0.0001	0.0239	0.9971
	Fasting glucose levels	rs7095788	PDE6C	10	95384152	T	C	0.358	-0.0106	0.0018	1.976e-09	34.679	-0.016	0.0188	0.395
	Fasting glucose levels	rs7903146	TCF7L2	10	114758349	T	C	0.307	0.0259	0.0019	1.995e-35	185.82	0.0116	0.0202	0.5666
	Fasting glucose levels	rs10838524	CRY2	11	45870177	A	G	0.48	0.0238	0.0016	1.559e-40	221.266	0.0266	0.0178	0.135
	Fasting glucose levels	rs10838693	MADD	11	47350553	C	G	0.314	0.0177	0.0018	3.442e-23	96.6944	0.0275	0.0198	0.1654
	Fasting glucose levels	rs11020124		11	92690661	T	C	0.722	-0.0599	0.0019	1e-200	993.909	0.0093	0.0192	0.6277
	Fasting glucose levels	rs11603349	ARAP1	11	72460694	T	C	0.832	0.0236	0.0022	3.116e-25	115.074	-0.0232	0.0227	0.3076
	Fasting glucose levels	rs174583	FADS2	11	61609750	T	C	0.375	-0.0168	0.0017	3.371e-22	97.6609	-0.0164	0.0183	0.3685
	Fasting glucose levels	rs192701415		11	92979641	A	G	0.904	0.0201	0.0034	8.015e-09	34.949	-0.035	0.0293	0.232
	Fasting glucose levels	rs3842753	INS-IGF2	11	2181060	T	G	0.28	0.0134	0.0022	2.841e-09	37.0992	0.0048	0.0201	0.8108
	Fasting glucose levels	rs3842753	INS	11	2181060	T	G	0.28	0.0134	0.0022	2.841e-09	37.0992	0.0048	0.0201	0.8108
	Fasting glucose levels	rs11610045		12	133063768	A	G	0.454	0.0144	0.0019	3.26e-13	57.4404	0.0101	0.0177	0.5688
	Fasting glucose levels	rs2657879	GLS2	12	56865338	A	G	0.798	-0.0119	0.0022	7.334e-09	29.2583	-0.0004	0.023	0.9848
	Fasting glucose levels	rs4760278	R3HDM2	12	57771153	A	C	0.181	-0.011	0.002	3.331e-08	30.25	-0.0001	0.0211	0.9962
	Fasting glucose levels	rs6489811	KDM2B	12	121893626	A	G	0.488	-0.011	0.0018	3.267e-09	37.3457	-0.0039	0.0178	0.8253
	Fasting glucose levels	rs6489811	KDM2B	12	121893626	A	G	0.488	-0.011	0.0018	3.267e-09	37.3457	-0.0039	0.0178	0.8253
	Fasting glucose levels	rs6538804	RMST	12	97848910	C	G	0.623	0.0142	0.0019	9.413e-14	55.856	-0.0079	0.0184	0.6683
	Fasting glucose levels	rs11619319	PDX1-AS1	13	28487599	A	G	0.766	-0.0173	0.002	3.412e-20	74.8225	0.0297	0.021	0.1578
	Fasting glucose levels	rs12888855	WARS	14	100830818	A	C	0.189	-0.0135	0.002	6.019e-12	45.5625	0.0254	0.0214	0.236
	Fasting glucose levels	rs35889227	RP11-33N16.3	14	90055468	T	G	0.617	-0.013	0.0019	3.365e-10	46.8144	-0.0294	0.0184	0.1099
	Fasting glucose levels	rs35889227	FOXN3	14	90055468	T	G	0.617	-0.013	0.0019	3.365e-10	46.8144	-0.0294	0.0184	0.1099
	Fasting glucose levels	rs12898997	CSK	15	75090349	T	C	0.598	-0.0098	0.0017	4.641e-09	33.2318	0.0103	0.0185	0.5774
	Fasting glucose levels	rs17270243	RORA	15	60862500	A	G	0.76	-0.0104	0.0021	3.616e-08	24.5261	0.0036	0.0212	0.8664
	Fasting glucose levels	rs6598541	IGF1R	15	99271135	A	G	0.352	0.0114	0.0017	4.124e-12	44.9689	0.0247	0.0185	0.1824
	Fasting glucose levels	rs7163757		15	62391608	T	C	0.433	-0.0217	0.0016	2.641e-36	183.941	0.0096	0.0178	0.5889
	Fasting glucose levels	rs7178572	HMG20A	15	77747190	A	G	0.321	-0.0121	0.0018	7.086e-10	45.1883	-0.0094	0.0193	0.6249
	Fasting glucose levels	rs2238435	ADCY9	16	4014282	C	G	0.381	0.0112	0.0019	3.824e-09	34.7479	0.0553	0.0192	0.00406
	Fasting glucose levels	rs17265513	ZHX3	20	39832628	T	C	0.796	-0.0158	0.0021	5.102e-14	56.6077	-0.0139	0.0212	0.5118
	Fasting glucose levels	rs6113722	LINC00261	20	22557099	A	G	0.066	-0.0424	0.0044	7.66e-25	92.8595	-0.1097	0.0491	0.02542
	Fasting glucose levels	rs39713	MTMR3	22	30343186	T	C	0.062	-0.0169	0.0031	1.767e-08	29.7201	-0.0655	0.0312	0.03583
	Fasting insulin levles	rs6674544		1	219628973	A	G	0.574	0.0177	0.002	6.973e-21	78.3225	0.0336	0.0239	0.1597
	Fasting insulin levles	rs1260326	GCKR	2	27730940	T	C	0.413	-0.0231	0.0019	8.418e-38	147.814	0.0204	0.0183	0.2636
	Fasting insulin levles	rs13389219		2	165528876	T	C	0.409	-0.0199	0.0019	5.838e-28	109.698	0.0256	0.0181	0.1586
	Fasting insulin levles	rs2943646		2	227099534	A	G	0.377	-0.025	0.0019	8.473e-39	173.13	-0.0464	0.0184	0.01175
	Fasting insulin levles	rs5017305		2	630902	A	T	0.236	0.0137	0.0026	1.067e-08	27.7648	0.0037	0.0251	0.8843
	Fasting insulin levles	rs10865959	TRAIP	3	49891002	C	G	0.3	0.0138	0.0022	1.992e-08	39.3471	0.0312	0.0194	0.1078
	Fasting insulin levles	rs11708067	ADCY5	3	123065778	A	G	0.823	-0.0135	0.0023	1.299e-09	34.4518	0.0017	0.0214	0.9379
	Fasting insulin levles	rs17036126		3	12287863	T	C	0.129	0.0209	0.003	1.279e-10	48.5344	0.0176	0.0274	0.5198
	Fasting insulin levles	rs17331151		3	52844534	T	C	0.106	-0.0162	0.0031	1.524e-08	27.3091	-0.007	0.0286	0.8063
	Fasting insulin levles	rs35000407		3	12351521	T	G	0.883	0.0258	0.0028	1.504e-21	84.9031	-0.069	0.0256	0.006971
	Fasting insulin levles	rs62271373		3	150066540	A	T	0.059	0.0256	0.0048	1.596e-08	28.4444	0.0273	0.0409	0.504
	Fasting insulin levles	rs11727676	HHIP	4	145659064	T	C	0.916	-0.0203	0.0039	2.898e-08	27.0934	0.0247	0.0306	0.4201
	Fasting insulin levles	rs3775380	FAM13A	4	89739808	A	G	0.5	-0.0119	0.0018	1.477e-11	43.7068	-0.0014	0.0177	0.9365
	Fasting insulin levles	rs6855363		4	157670537	T	C	0.653	0.0125	0.002	4.039e-08	39.0625	-0.0079	0.0194	0.6842
	Fasting insulin levles	rs9884482	TET2	4	106081636	T	C	0.608	-0.0125	0.0019	2.879e-11	43.2825	-0.0041	0.0182	0.82
	Fasting insulin levles	rs10050393	RP11-32D16.1	5	157918946	T	C	0.54	0.009	0.0019	4.843e-08	22.4377	0.0053	0.0178	0.7661
	Fasting insulin levles	rs459193		5	55806751	A	G	0.285	-0.0181	0.0021	1.123e-18	74.288	-0.0371	0.0199	0.0626
	Fasting insulin levles	rs4865796	ARL15	5	53272664	A	G	0.707	0.0165	0.002	7.329e-17	68.0625	-0.0121	0.019	0.5255
	Fasting insulin levles	rs116141873		6	34222201	T	G	0.032	0.0428	0.0059	1.423e-11	52.624	0.0333	0.0449	0.4586
	Fasting insulin levles	rs1474696	RSPO3	6	127449246	A	G	0.524	-0.0147	0.0018	3.019e-16	66.6944	-0.027	0.0177	0.1266
	Fasting insulin levles	rs2780215		6	34236973	A	G	0.958	0.0392	0.0063	1.064e-09	38.716	-0.0006	0.0443	0.9885
	Fasting insulin levles	rs6905288		6	43758873	A	G	0.602	0.0112	0.0019	7.75e-09	34.7479	-0.0032	0.0179	0.8581
	Fasting insulin levles	rs73013411	RP1-230L10.1	6	164126233	A	C	0.12	-0.018	0.0032	2.084e-08	31.6406	0.0383	0.0277	0.1665
	Fasting insulin levles	rs2108349	GRB10	7	50786663	A	G	0.686	-0.0115	0.002	1.133e-08	33.0625	0.0106	0.0186	0.5694
	Fasting insulin levles	rs972283		7	130466854	A	G	0.456	-0.0105	0.0019	1.093e-08	30.5402	0.0237	0.0177	0.1789
	Fasting insulin levles	rs972283		7	130466854	A	G	0.456	-0.0105	0.0019	1.093e-08	30.5402	0.0237	0.0177	0.1789
	Fasting insulin levles	rs13258890	RP11-175E9.1	8	23615445	T	C	0.748	0.0128	0.0025	2.765e-08	26.2144	0.0015	0.0209	0.9416
	Fasting insulin levles	rs7012814		8	9173358	A	G	0.471	-0.0219	0.0019	8.342e-30	132.856	-0.0139	0.0178	0.4362
	Fasting insulin levles	rs75179845	ABO	9	136132954	T	C	0.921	-0.0216	0.0035	6.051e-11	38.0865	-0.0152	0.0321	0.6371
	Fasting insulin levles	rs75179845	ABO	9	136132954	T	C	0.921	-0.0216	0.0035	6.051e-11	38.0865	-0.0152	0.0321	0.6371
	Fasting insulin levles	rs118164457	PTEN	10	89680631	T	C	0.963	-0.0345	0.0057	3.858e-10	36.6343	0.0321	0.05	0.5206
	Fasting insulin levles	rs7903146	TCF7L2	10	114758349	T	C	0.307	-0.0116	0.0021	1.237e-09	30.5125	0.0116	0.0202	0.5666
	Fasting insulin levles	rs2845885	RP11-21A7A.2	11	63869062	T	C	0.931	-0.0204	0.0039	1.18e-08	27.3609	-0.0056	0.0364	0.8781
	Fasting insulin levles	rs2845885	MACROD1	11	63869062	T	C	0.931	-0.0204	0.0039	1.18e-08	27.3609	-0.0056	0.0364	0.8781
	Fasting insulin levles	rs1351394	HMGA2	12	66351826	T	C	0.471	-0.0111	0.0018	2.708e-09	38.0278	0.0067	0.0177	0.7048
	Fasting insulin levles	rs6487237	GYS2	12	21699928	A	C	0.79	0.0154	0.0026	4.682e-09	35.0828	0.0137	0.0225	0.5414
	Fasting insulin levles	rs7133378	DNAH10	12	124409502	A	G	0.339	-0.0127	0.002	5.996e-11	40.3225	-0.0616	0.0192	0.00136
	Fasting insulin levles	rs860598		12	102898446	A	G	0.824	0.0177	0.0025	6.879e-12	50.1264	0.0202	0.0231	0.38
	Fasting insulin levles	rs12454712	BCL2	18	60845884	T	C	0.602	0.0142	0.0025	1.777e-09	32.2624	0.0113	0.0181	0.5305
	Fasting insulin levles	rs731839	PEPD	19	33899065	A	G	0.658	-0.0121	0.0019	3.865e-11	40.5568	-0.0077	0.0187	0.6812
	Fasting insulin levles	rs1206760	EYA2	20	45582472	A	G	0.522	-0.0112	0.0019	8.821e-10	34.7479	-0.0092	0.0178	0.6072
	Leisure screen time	rs10889193		1	61106174	A	C	0.5547	0.0243	0.0039	4.942e-10	38.8225	0.007	0.0191	0.7132
	Leisure screen time	rs11587591	CAMK1G	1	209762875	A	G	0.7344	0.0219	0.0039	2.23e-08	31.5325	0.0288	0.0202	0.1526
	Leisure screen time	rs12062845	DPYD	1	98342685	A	C	0.2158	0.0281	0.0042	2.409e-11	44.7625	-0.0148	0.022	0.5017
	Leisure screen time	rs1736523	PRDM16	1	3079885	C	G	0.5544	0.0216	0.0039	2.752e-08	30.6746	0.0164	0.0238	0.4912
	Leisure screen time	rs1938450	GNG12-AS1	1	68359482	A	G	0.3312	-0.0226	0.0041	2.655e-08	30.3843	0.0012	0.0192	0.9521
	Leisure screen time	rs197439	FAM212B	1	112280990	A	G	0.6007	-0.0259	0.0039	3.291e-11	44.1032	-0.0134	0.0179	0.455
	Leisure screen time	rs35039375	PRRC2C	1	171516863	A	G	0.9082	-0.0411	0.0066	6.268e-10	38.7789	-0.0871	0.0312	0.005303
	Leisure screen time	rs3791033	KDM4A	1	44134077	T	C	0.669	0.0331	0.0041	3.664e-16	65.1761	0.0177	0.0187	0.3438
	Leisure screen time	rs58087899	C1orf222	1	1863026	A	G	0.4556	-0.0222	0.004	4.347e-08	30.8025	-0.0007	0.019	0.9717
	Leisure screen time	rs61813324	MEX3A	1	156049877	T	C	0.1361	0.031	0.0057	4.365e-08	29.5783	0.0314	0.0257	0.2218
	Leisure screen time	rs6674314	AKT3	1	243920895	A	G	0.8134	0.0274	0.0049	2.299e-08	31.2686	0.0346	0.0221	0.1183
	Leisure screen time	rs6685030		1	171805284	A	G	0.48	-0.0217	0.0035	5.273e-10	38.44	-0.0044	0.0178	0.8055
	Leisure screen time	rs71658797	AK5	1	77967507	A	T	0.1223	0.0373	0.0058	1.809e-10	41.3582	0.0232	0.0268	0.3881
	Leisure screen time	rs6427178	ATP1B1	1	169095082	A	G	0.5318	0.0229	0.0041	1.707e-08	31.1963	-0.0187	0.0176	0.2887
	Leisure screen time	rs10189857	BCL11A	2	60713235	A	G	0.5653	-0.0274	0.0035	7.798e-15	61.2865	-0.0354	0.0178	0.04622
	Leisure screen time	rs10469911		2	49989127	T	C	0.6825	0.0204	0.0037	4.832e-08	30.3988	-0.0026	0.0193	0.8931
	Leisure screen time	rs114590429	SCN2A	2	166176789	A	C	0.1157	0.0376	0.006	3.029e-10	39.2711	0.016	0.0259	0.5378
	Leisure screen time	rs12617870		2	193746283	T	G	0.5377	0.0263	0.0035	6.622e-14	56.4645	0.0107	0.018	0.5499
	Leisure screen time	rs12992995		2	175197545	A	C	0.2755	-0.0258	0.0043	2.099e-09	36	0.0132	0.0212	0.5337
	Leisure screen time	rs13017586		2	147847198	A	G	0.8493	-0.0401	0.0054	8.253e-14	55.1444	0.0298	0.0243	0.2211
	Leisure screen time	rs16825228		2	146346331	A	G	0.5631	-0.0193	0.0035	4.126e-08	30.4073	0.0279	0.0178	0.1172
	Leisure screen time	rs1837687		2	191238799	C	G	0.609	0.0222	0.0039	1.849e-08	32.4024	0.017	0.0185	0.3576
	Leisure screen time	rs2381761		2	146449007	T	C	0.887	-0.0377	0.0063	2.722e-09	35.8098	-0.0223	0.0371	0.5472
	Leisure screen time	rs36079846	VWC2L	2	215367159	T	C	0.5205	-0.0239	0.0038	4.523e-10	39.5575	0.0092	0.0177	0.603
	Leisure screen time	rs36079846	AC107218.3	2	215367159	T	C	0.5205	-0.0239	0.0038	4.523e-10	39.5575	0.0092	0.0177	0.603
	Leisure screen time	rs3853705		2	44261892	T	C	0.6858	0.0228	0.004	1.433e-08	32.49	-0.0315	0.019	0.09787
	Leisure screen time	rs4303732	LINC01104	2	100830040	T	C	0.598	0.0265	0.0035	5.365e-14	57.3265	0.0176	0.018	0.3291
	Leisure screen time	rs566017137		2	157149797	C	G	0.9639	-0.0656	0.0108	1.233e-09	36.8944	-0.0314	0.0514	0.5412
	Leisure screen time	rs60603116		2	217431561	A	T	0.5772	-0.0226	0.0039	6.371e-09	33.5805	0.0223	0.018	0.2152
	Leisure screen time	rs62134209		2	45093457	A	G	0.953	0.0538	0.0091	3.284e-09	34.9528	0.0509	0.0419	0.2242
	Leisure screen time	rs62151809		2	104433256	T	C	0.4526	0.0228	0.0039	3.9e-09	34.1775	-0.0074	0.0178	0.6798
	Leisure screen time	rs7579662		2	161915810	A	G	0.393	0.0216	0.0039	4.145e-08	30.6746	-0.0015	0.0194	0.9379
	Leisure screen time	rs1160545	LINC01104	2	100832269	T	C	0.4025	0.0249	0.0041	1.732e-09	36.8834	-0.0188	0.018	0.2967
	Leisure screen time	rs1375561		3	85658230	T	C	0.6534	0.0232	0.0037	2.553e-10	39.3163	0.0337	0.0184	0.06692
	Leisure screen time	rs17025214		3	88023541	T	C	0.3099	-0.0221	0.0038	4.314e-09	33.8234	-0.0045	0.0194	0.8159
	Leisure screen time	rs62244886		3	71587392	C	G	0.6038	0.0239	0.0039	1.235e-09	37.5549	-0.0131	0.0194	0.4997
	Leisure screen time	rs7430216		3	75201030	T	C	0.2227	0.025	0.0042	2.5e-09	35.4308	-0.0166	0.0214	0.4384
	Leisure screen time	rs7432837	NSUN3	3	93809151	T	C	0.7415	-0.0235	0.004	3.235e-09	34.5156	-0.0236	0.0201	0.2409
	Leisure screen time	rs7615206	CTD-2330K9.2	3	49937505	T	C	0.5703	-0.0345	0.0035	1.503e-22	97.1633	-0.0048	0.0181	0.7898
	Leisure screen time	rs7615206	MST1R	3	49937505	T	C	0.5703	-0.0345	0.0035	1.503e-22	97.1633	-0.0048	0.0181	0.7898
	Leisure screen time	rs76267866		3	70540347	A	T	0.7923	-0.0297	0.0047	3.529e-10	39.9316	-0.0319	0.0216	0.1398
	Leisure screen time	rs7627290		3	165711001	A	G	0.5413	-0.0231	0.0039	2.356e-09	35.0828	0.019	0.019	0.3167
	Leisure screen time	rs9821299		3	83068067	A	G	0.1854	0.0285	0.0048	3.632e-09	35.2539	0.0399	0.023	0.0824
	Leisure screen time	rs9867121		3	114631548	A	C	0.1829	-0.0317	0.005	2.023e-10	40.1956	-0.0405	0.0233	0.08196
	Leisure screen time	rs1691471		3	85011013	T	C	0.3759	0.0379	0.0042	1.733e-19	81.4291	0.0061	0.0188	0.745
	Leisure screen time	rs2290338		3	85362101	T	C	0.2107	-0.0257	0.0039	7.254e-11	43.4247	0.0114	0.0212	0.5911
	Leisure screen time	rs2668196	BCHE	3	165502709	A	T	0.1908	-0.0227	0.004	2.086e-08	32.2056	0.0112	0.0235	0.635
	Leisure screen time	rs336620		3	18628793	C	G	0.3016	0.0243	0.0044	4.049e-08	30.5005	-0.0268	0.0191	0.1594
	Leisure screen time	rs7613360		3	49916710	T	C	0.3963	-0.0247	0.0042	2.77e-09	34.5856	0.0128	0.0185	0.4906
	Leisure screen time	rs10222987		4	185946130	A	G	0.6355	-0.0209	0.0036	9.022e-09	33.7045	-0.0217	0.0186	0.2416
	Leisure screen time	rs13107325	SLC39A8	4	103188709	T	C	0.0744	0.0404	0.0067	1.79e-09	36.3591	0.0146	0.042	0.7278
	Leisure screen time	rs16896229	LCORL	4	18002583	T	C	0.1357	0.03	0.0051	3.799e-09	34.6021	-0.0105	0.0277	0.7054
	Leisure screen time	rs34811474	ANAPC4	4	25408838	A	G	0.2312	-0.0249	0.0045	4.48e-08	30.6178	0.0092	0.0215	0.6671
	Leisure screen time	rs4416502	ART3	4	77030872	A	G	0.1996	0.0291	0.0048	1.381e-09	36.7539	-0.0105	0.0216	0.6288
	Leisure screen time	rs4460001		4	130275243	A	C	0.4324	-0.0193	0.0035	4.452e-08	30.4073	-0.0096	0.0191	0.6159
	Leisure screen time	rs61166637	MAML3	4	140771814	C	G	0.6711	0.0242	0.0043	1.483e-08	31.6733	0.0103	0.0193	0.591
	Leisure screen time	rs743699		4	3305116	A	G	0.7433	-0.0267	0.0044	1.177e-09	36.8228	0.0185	0.0202	0.3602
	Leisure screen time	rs10041724		5	124273520	T	C	0.8071	0.0249	0.0044	1.514e-08	32.0253	0.0386	0.0229	0.09184
	Leisure screen time	rs113838095	SIL1	5	138419494	T	C	0.6684	-0.0321	0.0043	6.875e-14	55.728	-0.0117	0.025	0.6395
	Leisure screen time	rs12188899		5	59670706	A	G	0.797	-0.0274	0.0048	1.085e-08	32.5851	-0.033	0.0228	0.1478
	Leisure screen time	rs13168806		5	120071604	A	C	0.3752	0.0225	0.004	1.524e-08	31.6406	0.0032	0.0181	0.8587
	Leisure screen time	rs13188731		5	7387097	A	T	0.3671	0.0218	0.004	4.537e-08	29.7025	-0.0127	0.0189	0.4999
	Leisure screen time	rs1947066		5	161101615	A	G	0.8028	0.0298	0.0044	8.543e-12	45.8698	-0.0084	0.0225	0.711
	Leisure screen time	rs2344451	FAM172A	5	93000224	C	G	0.2113	-0.0265	0.0047	1.574e-08	31.7904	-0.0125	0.024	0.6015
	Leisure screen time	rs249960	CTD-2260A17.2	5	96164771	A	G	0.8178	0.0298	0.005	2.427e-09	35.5216	-0.0056	0.0245	0.819
	Leisure screen time	rs262890		5	62930015	A	G	0.7003	-0.0344	0.0042	2.057e-16	67.0839	-0.0132	0.0189	0.4844
	Leisure screen time	rs2964252	AC091969.1	5	152067929	A	G	0.3158	-0.0235	0.0037	3.16e-10	40.3397	0.0049	0.0189	0.7975
	Leisure screen time	rs364789	AP3B1	5	77387439	A	G	0.7568	0.0275	0.0044	2.793e-10	39.0625	0.0095	0.0213	0.6565
	Leisure screen time	rs396321	CBX3P3	5	112113735	T	C	0.5128	-0.0213	0.0035	1.292e-09	37.0359	0.011	0.0177	0.5342
	Leisure screen time	rs396321	APC	5	112113735	T	C	0.5128	-0.0213	0.0035	1.292e-09	37.0359	0.011	0.0177	0.5342
	Leisure screen time	rs4546329		5	60589739	T	C	0.499	-0.0181	0.0032	1.356e-08	31.9932	0.0189	0.0176	0.2826
	Leisure screen time	rs4865512		5	50661601	A	G	0.6124	0.024	0.0042	7.677e-09	32.6531	-0.0173	0.0182	0.3405
	Leisure screen time	rs10947452		6	33803752	T	C	0.3487	0.022	0.004	4.872e-08	30.25	-0.024	0.0188	0.2002
	Leisure screen time	rs1188887	REPS1	6	139257866	T	C	0.6673	0.0258	0.0041	2.473e-10	39.5979	0.0183	0.0188	0.33
	Leisure screen time	rs12206846	SEC63	6	108238917	A	G	0.4054	0.0199	0.0036	2.1e-08	30.5563	-0.0083	0.0182	0.6495
	Leisure screen time	rs12214364		6	67556372	T	G	0.5869	-0.0197	0.0036	4.866e-08	29.9452	-0.0158	0.0184	0.3903
	Leisure screen time	rs2473977		6	113454213	A	T	0.3862	0.0195	0.0036	4.604e-08	29.3403	0.0053	0.018	0.7698
	Leisure screen time	rs558134		6	12693454	T	C	0.3835	-0.0225	0.0036	5.046e-10	39.0625	0.0423	0.0181	0.01911
	Leisure screen time	rs58541850		6	166165563	A	G	0.0585	0.0522	0.0082	1.716e-10	40.5241	-0.013	0.0455	0.7752
	Leisure screen time	rs6457816	PPARD	6	35362848	T	C	0.9343	-0.0414	0.007	3.972e-09	34.9788	-0.0011	0.0408	0.9786
	Leisure screen time	rs78394231	PDSS2	6	107649123	T	C	0.9015	-0.0381	0.0065	3.53e-09	34.3576	0.0043	0.029	0.8809
	Leisure screen time	rs78394231	PDSS2	6	107649123	T	C	0.9015	-0.0381	0.0065	3.53e-09	34.3576	0.0043	0.029	0.8809
	Leisure screen time	rs9278004		6	33319815	A	G	0.1487	0.0394	0.0057	3.233e-12	47.7796	-0.0074	0.026	0.7747
	Leisure screen time	rs9278004		6	33319815	A	G	0.1487	0.0394	0.0057	3.233e-12	47.7796	-0.0074	0.026	0.7747
	Leisure screen time	rs9278004		6	33319815	A	G	0.1487	0.0394	0.0057	3.233e-12	47.7796	-0.0074	0.026	0.7747
	Leisure screen time	rs9278004		6	33319815	A	G	0.1487	0.0394	0.0057	3.233e-12	47.7796	-0.0074	0.026	0.7747
	Leisure screen time	rs9278004		6	33319815	A	G	0.1487	0.0394	0.0057	3.233e-12	47.7796	-0.0074	0.026	0.7747
	Leisure screen time	rs9278004		6	33319815	A	G	0.1487	0.0394	0.0057	3.233e-12	47.7796	-0.0074	0.026	0.7747
	Leisure screen time	rs13201721		6	141799534	T	C	0.7364	0.0255	0.004	1.833e-10	40.6406	0.0174	0.02	0.3843
	Leisure screen time	rs370935521		6	26770791	T	C	0.0926	0.0434	0.0075	8.246e-09	33.4855	0.035	0.0419	0.4039
	Leisure screen time	rs370935521		6	26770791	T	C	0.0926	0.0434	0.0075	8.246e-09	33.4855	0.035	0.0419	0.4039
	Leisure screen time	rs10253861	GLCCI1	7	8110475	A	G	0.5514	-0.0198	0.0035	1.481e-08	32.0033	-0.0509	0.0176	0.00391
	Leisure screen time	rs11972285	PTCD1	7	99025591	A	G	0.8456	0.0384	0.0056	5.128e-12	47.0204	-0.0148	0.0247	0.5499
	Leisure screen time	rs11972285	ATP5J2-PTCD1	7	99025591	A	G	0.8456	0.0384	0.0056	5.128e-12	47.0204	-0.0148	0.0247	0.5499
	Leisure screen time	rs13235840	EXOC4	7	133505091	A	T	0.8186	-0.0313	0.005	3.475e-10	39.1876	0.0038	0.0227	0.8664
	Leisure screen time	rs1483796	VWC2	7	49871114	A	G	0.3988	-0.0199	0.0036	2.149e-08	30.5563	0.0183	0.0183	0.3178
	Leisure screen time	rs17621391	MKRN1	7	140176596	T	C	0.7351	0.0243	0.0041	2.108e-09	35.1273	0.025	0.0205	0.2227
	Leisure screen time	rs2529484	IMMP2L	7	111180444	C	G	0.3515	0.0221	0.0036	1.394e-09	37.686	-0.0079	0.0186	0.6688
	Leisure screen time	rs57092155	GS1-179L18.1	7	53856368	T	C	0.7826	-0.0268	0.0047	8.8e-09	32.5143	-0.0257	0.021	0.2207
	Leisure screen time	rs76602404	GRB10	7	50737835	T	C	0.2194	-0.0266	0.0049	4.38e-08	29.4694	-0.0085	0.0213	0.6913
	Leisure screen time	rs12678836	RP11-122C21.1	8	92690148	A	C	0.424	0.0232	0.0035	5.366e-11	43.938	0.0279	0.0178	0.1177
	Leisure screen time	rs1362910		8	30856464	A	G	0.4188	0.0253	0.0035	1.027e-12	52.2522	-0.0074	0.0181	0.6841
	Leisure screen time	rs421151	KCNB2	8	73462574	A	G	0.9161	-0.036	0.0063	1.093e-08	32.6531	0.0273	0.0311	0.3804
	Leisure screen time	rs72671494		8	93195457	T	C	0.8595	-0.0349	0.0056	5.716e-10	38.8396	0.0345	0.0266	0.1951
	Leisure screen time	rs7821826	XKR6	8	10769439	T	C	0.4925	0.0207	0.0035	3.254e-09	34.9788	0.0361	0.0178	0.04237
	Leisure screen time	rs13301354	FUT7	9	139924637	T	C	0.3769	-0.0211	0.0037	1.218e-08	32.5208	-0.0527	0.0283	0.06269
	Leisure screen time	rs13301354	C9orf139	9	139924637	T	C	0.3769	-0.0211	0.0037	1.218e-08	32.5208	-0.0527	0.0283	0.06269
	Leisure screen time	rs1999065		9	120514574	T	C	0.3377	0.0249	0.0037	1.239e-11	45.2893	-0.0122	0.0185	0.5093
	Leisure screen time	rs2783992		9	1722044	T	C	0.5385	-0.0242	0.0038	3.364e-10	40.5568	-0.0225	0.0178	0.2077
	Leisure screen time	rs28458909	EXD3	9	140257189	T	C	0.1229	0.0364	0.0059	5.477e-10	38.0626	0.0569	0.0357	0.1107
	Leisure screen time	rs34864022		9	22609110	A	G	0.9341	-0.0483	0.0078	4.712e-10	38.3447	-0.023	0.0358	0.5218
	Leisure screen time	rs7875078		9	14494845	A	C	0.4517	0.0204	0.0035	7.41e-09	33.9722	0.0207	0.0178	0.2451
	Leisure screen time	rs9411437	MED27	9	134946069	T	C	0.1486	0.0332	0.0057	4.783e-09	33.9255	0.013	0.033	0.6933
	Leisure screen time	rs9411437	RP11-32B11.2	9	134946069	T	C	0.1486	0.0332	0.0057	4.783e-09	33.9255	0.013	0.033	0.6933
	Leisure screen time	rs1017550		10	63587683	A	G	0.5864	0.0196	0.0035	2.852e-08	31.36	0.0066	0.0184	0.7209
	Leisure screen time	rs1802669	MLLT10	10	21827796	A	G	0.3409	0.0384	0.0041	2.391e-21	87.7192	0.0236	0.02	0.2381
	Leisure screen time	rs3781412	CTBP2	10	126715154	A	G	0.6005	-0.0208	0.0036	8.377e-09	33.3827	-0.0104	0.0277	0.7064
	Leisure screen time	rs4311996	C10orf76	10	103735978	A	T	0.3873	-0.0217	0.0039	3.559e-08	30.9592	0.0031	0.0182	0.8651
	Leisure screen time	rs68049022		10	66407019	T	C	0.7981	0.0314	0.0048	6.183e-11	42.7934	-0.013	0.0229	0.5694
	Leisure screen time	rs841020		10	125409953	T	C	0.1923	0.0269	0.0044	1.148e-09	37.3765	0.0312	0.0319	0.3271
	Leisure screen time	rs9423279	RP11-285A18.2	10	125680419	C	G	0.3439	0.023	0.0041	2.53e-08	31.4694	-0.0013	0.028	0.9642
	Leisure screen time	rs12357890	CRTAC1	10	99762693	A	G	0.4431	0.0225	0.0041	4.765e-08	30.116	-0.0206	0.019	0.2786
	Leisure screen time	rs10765775	MTMR2	11	95656362	A	G	0.3915	-0.0223	0.0039	9.798e-09	32.6949	-0.0084	0.0187	0.6528
	Leisure screen time	rs1391954	GRM5	11	88575965	T	G	0.4439	0.0245	0.004	1.511e-09	37.5156	0.0014	0.0177	0.9367
	Leisure screen time	rs4483592	PACS1	11	65990439	T	C	0.1633	0.036	0.0052	3.971e-12	47.929	-0.0002	0.0236	0.9931
	Leisure screen time	rs4551799	RP11-167J8.3	11	71416091	A	G	0.3436	-0.0241	0.0039	6.91e-10	38.1861	-0.0044	0.0196	0.8218
	Leisure screen time	rs1625595		11	66078129	T	C	0.4748	-0.0213	0.0032	1.895e-11	44.3057	0.043	0.0176	0.01475
	Leisure screen time	rs568546	CWF19L2	11	107321156	T	C	0.5206	0.0237	0.0041	5.885e-09	33.414	-0.0145	0.0178	0.4171
	Leisure screen time	rs10772643		12	13415288	T	C	0.8923	-0.0385	0.0062	5.882e-10	38.5601	0.0006	0.0265	0.9834
	Leisure screen time	rs12425850	PITPNM2	12	123501972	T	C	0.286	-0.0236	0.0039	1.367e-09	36.618	-0.0109	0.0197	0.5809
	Leisure screen time	rs3759344	MLF2	12	6862646	A	G	0.1063	0.0452	0.0062	4.255e-13	53.1488	0.013	0.03	0.6658
	Leisure screen time	rs73405293	TESC	12	117522917	A	G	0.147	-0.0308	0.0054	1.346e-08	32.5322	0.0175	0.0246	0.4789
	Leisure screen time	rs74996610	SOX5	12	24075007	C	G	0.9545	-0.0513	0.0093	3.124e-08	30.4277	0.0026	0.0422	0.9507
	Leisure screen time	rs7969719	MYO1H	12	109883577	T	C	0.3131	0.0271	0.0037	4.462e-13	53.6457	-0.0067	0.0197	0.7325
	Leisure screen time	rs7969719	RP11-256L11.3	12	109883577	T	C	0.3131	0.0271	0.0037	4.462e-13	53.6457	-0.0067	0.0197	0.7325
	Leisure screen time	rs7991062		13	100713194	C	G	0.6577	-0.0335	0.0041	1.319e-16	66.7609	-0.0153	0.0198	0.438
	Leisure screen time	rs9513416	FARP1	13	99055774	A	G	0.8411	0.0281	0.0048	4.096e-09	34.2713	-0.002	0.0251	0.9369
	Leisure screen time	rs10400776	VRK1	14	97326366	A	C	0.2593	-0.0259	0.0044	3.448e-09	34.6493	-0.0283	0.0205	0.1674
	Leisure screen time	rs12324720	HERC1	15	64092140	A	G	0.1756	-0.0271	0.0046	3.526e-09	34.7075	0.0215	0.0225	0.3407
	Leisure screen time	rs2667382	HOMER2	15	83545977	A	T	0.4719	0.0224	0.0039	6.7e-09	32.9888	0.0004	0.0177	0.9804
	Leisure screen time	rs56151256		15	78024806	A	C	0.7498	0.0285	0.0044	1.174e-10	41.9551	-0.0306	0.0209	0.1433
	Leisure screen time	rs11074658		16	10308335	T	C	0.5913	-0.0239	0.0039	9.211e-10	37.5549	-0.0209	0.0182	0.251
	Leisure screen time	rs4889530		16	31065918	A	T	0.3812	-0.0253	0.0039	1.32e-10	42.0835	0.0159	0.0181	0.3804
	Leisure screen time	rs62068672	CPNE7	16	89647015	T	C	0.798	0.0263	0.0048	4.087e-08	30.0213	0.0019	0.0291	0.9467
	Leisure screen time	rs1860337	2024-03-10	17	60851559	T	C	0.5953	-0.0253	0.0039	9.083e-11	42.0835	-0.0011	0.0179	0.9531
	Leisure screen time	rs73420302	CBX8	17	77768068	C	G	0.1785	-0.03	0.0051	3.038e-09	34.6021	-0.0107	0.0222	0.6321
	Leisure screen time	rs73420302	CBX8	17	77768068	C	G	0.1785	-0.03	0.0051	3.038e-09	34.6021	-0.0107	0.0222	0.6321
	Leisure screen time	rs385301		17	19806828	T	C	0.2637	-0.0284	0.0047	1.6e-09	36.5124	-0.0397	0.0204	0.05122
	Leisure screen time	rs9903845		17	50291181	A	C	0.3104	-0.02	0.0034	6.051e-09	34.6021	0.0246	0.0195	0.2072
	Leisure screen time	rs12962050		18	35179808	A	G	0.647	-0.0234	0.0036	1.178e-10	42.25	0.0188	0.0188	0.3156
	Leisure screen time	rs7236799		18	41627516	A	G	0.3185	0.0242	0.0041	4.916e-09	34.8388	0.0243	0.0192	0.2053
	Leisure screen time	rs78140587		18	41817809	A	G	0.9593	0.0615	0.0099	5.832e-10	38.5904	-0.0465	0.0467	0.319
	Leisure screen time	rs12463321	ZNF585A	19	37651855	A	G	0.1478	-0.0317	0.0055	6.99e-09	33.2195	0.0129	0.0252	0.6089
	Leisure screen time	rs12463321	CTC-454I21.3	19	37651855	A	G	0.1478	-0.0317	0.0055	6.99e-09	33.2195	0.0129	0.0252	0.6089
	Leisure screen time	rs12981974	SUGP1	19	19388071	C	G	0.1361	0.0337	0.0058	8.568e-09	33.7601	-0.0156	0.0362	0.667
	Leisure screen time	rs2965216		19	13071082	A	G	0.4549	0.0212	0.0039	4.608e-08	29.549	0.0024	0.0178	0.8936
	Leisure screen time	rs6857	CTB-129P6.4	19	45392254	T	C	0.1689	-0.0369	0.0047	5.8e-15	61.6392	-0.0141	0.023	0.5385
	Leisure screen time	rs6857	PVRL2	19	45392254	T	C	0.1689	-0.0369	0.0047	5.8e-15	61.6392	-0.0141	0.023	0.5385
	Leisure screen time	rs892087	ILF3	19	10794793	T	C	0.6335	-0.0284	0.004	9.979e-13	50.41	0.0124	0.0186	0.5024
	Leisure screen time	rs12481468	YWHAB	20	43532438	T	C	0.7304	-0.0225	0.0039	8.574e-09	33.284	-0.0089	0.0204	0.6611
	Leisure screen time	rs17801257	RP5-1043L13.1	20	58892520	A	G	0.1247	-0.0292	0.0053	2.917e-08	30.3539	0.0192	0.0252	0.4476
	Leisure screen time	rs6010651	ZBTB46	20	62418243	A	C	0.6201	0.0235	0.004	3.338e-09	34.5156	0.0121	0.0183	0.5067
	Leisure screen time	rs6073637		20	43714051	A	C	0.5235	-0.0225	0.0038	4.592e-09	35.0589	0.007	0.0178	0.6953
	Leisure screen time	rs6102913	PTPRT	20	41202958	T	C	0.4736	-0.0193	0.0035	2.966e-08	30.4073	-0.003	0.0177	0.8644
	Leisure screen time	rs469565	NIPSNAP1	22	29952437	T	C	0.7735	-0.0259	0.0046	1.505e-08	31.7018	-0.0562	0.0213	0.008375
	Lifetime smoking index	rs10918701	NOS1AP	1	162090536	G	A	0.372	0.012	0.002	2.1e-08	36	0.0183	0.0183	0.3187
	Lifetime smoking index	rs10922907		1	91193049	A	T	0.451	0.015	0.002	3e-13	56.25	0.0179	0.0179	0.319
	Lifetime smoking index	rs11210229		1	73860028	A	G	0.384	0.017	0.002	2e-16	72.25	0.0062	0.0182	0.7343
	Lifetime smoking index	rs1193237	CAMTA1	1	7526486	G	C	0.439	-0.011	0.002	2.8e-08	30.25	-0.0396	0.0179	0.02667
	Lifetime smoking index	rs1931263		1	96175101	G	T	0.51	-0.011	0.002	4e-08	30.25	0.0021	0.0177	0.9073
	Lifetime smoking index	rs1933270	AGBL4	1	49977965	T	G	0.364	0.013	0.002	1.5e-10	42.25	-0.0067	0.0183	0.7135
	Lifetime smoking index	rs4949465		1	32178489	T	C	0.87	-0.017	0.003	1.7e-08	32.1111	-0.025	0.0253	0.3229
	Lifetime smoking index	rs549845	PTPRF	1	44076469	G	A	0.301	0.016	0.002	8.3e-14	64	-0.0188	0.0195	0.3356
	Lifetime smoking index	rs7519626	RP5-896L10.1	1	99514554	C	T	0.324	0.012	0.002	1.2e-08	36	0.003	0.0187	0.8737
	Lifetime smoking index	rs7528604	PDE4B	1	66407352	G	A	0.566	0.014	0.002	5.7e-12	49	0.0041	0.018	0.821
	Lifetime smoking index	rs7553348	FPGT-TNNI3K	1	75005067	G	A	0.438	0.014	0.002	5.2e-12	49	0.0295	0.0178	0.09767
	Lifetime smoking index	rs7553348	TNNI3K	1	75005067	G	A	0.438	0.014	0.002	5.2e-12	49	0.0295	0.0178	0.09767
	Lifetime smoking index	rs9435340		1	107593201	T	A	0.344	0.012	0.002	1.2e-08	36	0.0059	0.019	0.757
	Lifetime smoking index	rs12623702		2	202885506	A	G	0.613	-0.014	0.002	7.7e-12	49	0.0047	0.0181	0.7934
	Lifetime smoking index	rs13009008	MLTK	2	174043233	A	G	0.328	0.012	0.002	4.6e-09	36	-0.0371	0.0187	0.048
	Lifetime smoking index	rs13016665		2	57995348	C	A	0.577	-0.012	0.002	1.8e-09	36	0.0099	0.0179	0.5807
	Lifetime smoking index	rs2678670		2	104469564	A	T	0.486	0.013	0.002	3.1e-10	42.25	-0.0079	0.0177	0.6567
	Lifetime smoking index	rs2867112		2	651349	T	G	0.835	0.021	0.003	4.8e-15	49	-0.0078	0.024	0.7452
	Lifetime smoking index	rs2890772		2	146175106	G	T	0.413	-0.02	0.002	2.1e-22	100	0.0097	0.0187	0.604
	Lifetime smoking index	rs359243		2	60475509	T	C	0.393	-0.013	0.002	9.5e-10	42.25	-0.02	0.0182	0.2732
	Lifetime smoking index	rs3769949	SCN2A	2	166199284	T	A	0.528	-0.012	0.002	2.5e-09	36	-0.0024	0.0182	0.8947
	Lifetime smoking index	rs3811038	TTL	2	113240183	T	C	0.724	-0.014	0.002	8.9e-10	49	-0.011	0.0203	0.588
	Lifetime smoking index	rs4473348	AC104820.2	2	182073742	A	T	0.25	-0.015	0.002	6.4e-11	56.25	0.0248	0.0207	0.2308
	Lifetime smoking index	rs4671357	RP11-444A22.1	2	60136176	T	C	0.519	-0.014	0.002	1.1e-11	49	-0.0187	0.0178	0.2951
	Lifetime smoking index	rs62135536		2	44326028	C	T	0.968	0.035	0.006	8e-10	34.0278	-0.0104	0.0469	0.8241
	Lifetime smoking index	rs62155874		2	105973094	A	G	0.873	-0.024	0.003	5.2e-16	64	-0.0014	0.0271	0.9584
	Lifetime smoking index	rs62175972		2	161362830	T	C	0.966	0.031	0.006	1.7e-08	26.6944	0.0646	0.0526	0.2198
	Lifetime smoking index	rs6741228	AC068490.2	2	22548774	T	C	0.433	0.011	0.002	1.6e-08	30.25	-0.0193	0.0179	0.2802
	Lifetime smoking index	rs7569203	RP11-89K21.1	2	45154418	A	C	0.689	-0.016	0.002	7.4e-13	64	-0.002	0.0187	0.9158
	Lifetime smoking index	rs326341		3	107811142	G	A	0.525	0.014	0.002	1.2e-11	49	0.0111	0.0178	0.5323
	Lifetime smoking index	rs421983	LINC00971	3	84892866	T	C	0.519	0.013	0.002	3.3e-10	42.25	-0.0045	0.0177	0.7992
	Lifetime smoking index	rs6778080	USP4	3	49317338	T	C	0.267	0.016	0.002	1.3e-12	64	-0.0266	0.0204	0.1917
	Lifetime smoking index	rs6779302		3	16859710	G	T	0.633	-0.013	0.002	1.2e-09	42.25	-0.0032	0.0183	0.8627
	Lifetime smoking index	rs73220544		3	131074511	A	C	0.842	-0.016	0.003	1.5e-08	28.4444	-0.0255	0.0228	0.2636
	Lifetime smoking index	rs775758	ROBO2	3	77582005	A	T	0.433	0.012	0.002	1.1e-08	36	-0.0018	0.0178	0.9188
	Lifetime smoking index	rs9842947		3	157412246	C	T	0.326	-0.013	0.002	3.1e-09	42.25	0.0224	0.0189	0.237
	Lifetime smoking index	rs17576594		4	147952241	G	A	0.724	0.016	0.002	1.7e-12	64	-0.0007	0.0196	0.9729
	Lifetime smoking index	rs317021		4	35418368	T	A	0.814	-0.017	0.003	1.1e-10	32.1111	0.0341	0.0229	0.1354
	Lifetime smoking index	rs61796681		4	23678196	A	T	0.912	-0.019	0.004	4.2e-08	22.5625	-0.0272	0.0308	0.3777
	Lifetime smoking index	rs624833	ADD1	4	2881256	T	G	0.695	0.013	0.002	6.6e-10	42.25	0.0084	0.019	0.658
	Lifetime smoking index	rs72678864		4	112422145	G	A	0.829	0.018	0.003	1.6e-11	36	0.0156	0.0243	0.5217
	Lifetime smoking index	rs10052591		5	50812738	T	C	0.573	0.012	0.002	2.1e-09	36	-0.0037	0.0179	0.8362
	Lifetime smoking index	rs11948770		5	13246336	T	C	0.768	-0.015	0.002	4.9e-10	56.25	-0.0174	0.0207	0.4011
	Lifetime smoking index	rs13153393	TENM2	5	167604213	A	G	0.884	-0.02	0.003	2.5e-10	44.4444	-0.0067	0.0286	0.8157
	Lifetime smoking index	rs13153393	CTB-178M22.1	5	167604213	A	G	0.884	-0.02	0.003	2.5e-10	44.4444	-0.0067	0.0286	0.8157
	Lifetime smoking index	rs2080870	NDUFAF2	5	60388313	A	T	0.258	0.012	0.002	4.9e-08	36	-0.0091	0.0206	0.6577
	Lifetime smoking index	rs245774	RANBP17	5	170530930	A	G	0.272	-0.013	0.002	7.4e-09	42.25	0.0008	0.0195	0.9681
	Lifetime smoking index	rs329120		5	133861756	C	T	0.581	0.014	0.002	6.3e-12	49	0.0239	0.0179	0.1817
	Lifetime smoking index	rs4571506	CTC-498M16.4	5	87756918	C	T	0.54	0.011	0.002	1.5e-08	30.25	-0.0003	0.019	0.9853
	Lifetime smoking index	rs4957528		5	106420589	A	C	0.208	-0.015	0.002	4.2e-09	56.25	0.0113	0.0229	0.6204
	Lifetime smoking index	rs71627581	ZNF131	5	43161351	G	A	0.889	0.019	0.003	1.6e-09	40.1111	0.0441	0.0266	0.09745
	Lifetime smoking index	rs986391	TENM2	5	166993972	G	A	0.367	0.016	0.002	9.4e-15	64	0.006	0.0184	0.7428
	Lifetime smoking index	rs12202536		6	67475273	A	G	0.513	-0.012	0.002	2.8e-09	36	-0.0053	0.0177	0.7666
	Lifetime smoking index	rs2254710	RP1-153P14.8	6	37477000	C	A	0.236	0.013	0.002	3.5e-08	42.25	-0.0157	0.02	0.4331
	Lifetime smoking index	rs2894808		6	52861990	T	A	0.922	-0.022	0.004	3.5e-09	30.25	-0.0141	0.0344	0.6817
	Lifetime smoking index	rs6935954		6	26255451	A	G	0.421	0.014	0.002	8.2e-12	49	0.0243	0.0181	0.1786
	Lifetime smoking index	rs7766610	REV3L	6	111707821	C	A	0.183	0.018	0.003	2.2e-12	36	0.0094	0.023	0.6843
	Lifetime smoking index	rs10226228	PDE1C	7	32315613	A	G	0.63	-0.016	0.002	2e-15	64	-0.0091	0.0187	0.6281
	Lifetime smoking index	rs10282292	IMMP2L	7	111092478	C	T	0.362	0.013	0.002	5.9e-10	42.25	-0.0075	0.0185	0.6849
	Lifetime smoking index	rs11768481	DLX6-AS1	7	96629103	C	A	0.666	0.013	0.002	9.9e-10	42.25	0.0218	0.0187	0.2418
	Lifetime smoking index	rs1922018	SDK1	7	3560401	C	T	0.364	0.014	0.002	3e-12	49	0.0019	0.0185	0.9175
	Lifetime smoking index	rs2401924		7	115057862	G	C	0.502	0.015	0.002	2.7e-14	56.25	0.0221	0.0177	0.2117
	Lifetime smoking index	rs4731925	CHCHD3	7	132664757	C	T	0.316	-0.012	0.002	2.6e-08	36	0.0043	0.0191	0.8212
	Lifetime smoking index	rs6957896		7	132309592	C	T	0.503	-0.011	0.002	4.5e-08	30.25	-0.0337	0.0177	0.05634
	Lifetime smoking index	rs6962772	ZNF789	7	99081730	A	G	0.846	0.016	0.003	7.8e-09	28.4444	-0.0159	0.0232	0.4942
	Lifetime smoking index	rs7807019		7	117543063	A	G	0.54	-0.015	0.002	6.7e-14	56.25	0.0074	0.0178	0.6786
	Lifetime smoking index	rs11783093	GULOP	8	27425349	C	T	0.839	0.023	0.003	1.2e-16	58.7778	0.0371	0.0251	0.1395
	Lifetime smoking index	rs2062882	NECAB1	8	91839576	G	A	0.587	-0.012	0.002	1.1e-08	36	-0.0023	0.018	0.8968
	Lifetime smoking index	rs2062882	RP11-662G23.1	8	91839576	G	A	0.587	-0.012	0.002	1.1e-08	36	-0.0023	0.018	0.8968
	Lifetime smoking index	rs35169606	TNKS	8	9604066	T	G	0.612	0.013	0.002	1.2e-09	42.25	-0.0094	0.0186	0.6114
	Lifetime smoking index	rs72674867	RP11-267M23.4	8	95578201	A	T	0.765	0.013	0.002	3.8e-08	42.25	-0.0253	0.0198	0.202
	Lifetime smoking index	rs113382419		9	136463019	C	A	0.889	-0.041	0.003	3e-37	186.778	-0.06	0.0319	0.05952
	Lifetime smoking index	rs1221148	BRINP1	9	122046875	C	G	0.587	0.013	0.002	7.3e-11	42.25	0.0066	0.018	0.7125
	Lifetime smoking index	rs1246265		9	86761745	T	C	0.305	-0.013	0.002	4.2e-09	42.25	-0.0116	0.0194	0.5489
	Lifetime smoking index	rs13296519		9	128471924	G	T	0.606	-0.014	0.002	8.1e-12	49	0.0294	0.0193	0.1278
	Lifetime smoking index	rs4543592	CARM1P1	9	3014254	T	C	0.52	-0.012	0.002	4.5e-10	36	-0.0103	0.0179	0.5641
	Lifetime smoking index	rs7039819		9	82430418	G	A	0.427	0.013	0.002	5.1e-10	42.25	0.0027	0.0179	0.8812
	Lifetime smoking index	rs10823968		10	74738269	A	T	0.633	0.012	0.002	2.1e-08	36	-0.0007	0.0188	0.9719
	Lifetime smoking index	rs11255908		10	8802912	T	G	0.743	-0.015	0.002	2.3e-10	56.25	0.0096	0.0215	0.6563
	Lifetime smoking index	rs12244388	C10orf32-ASMT	10	104640052	G	A	0.661	-0.019	0.002	1.4e-19	90.25	0.0015	0.0199	0.9396
	Lifetime smoking index	rs12244388	AS3MT	10	104640052	G	A	0.661	-0.019	0.002	1.4e-19	90.25	0.0015	0.0199	0.9396
	Lifetime smoking index	rs17553262	RP11-56M3.1	10	92912773	A	C	0.885	-0.018	0.003	5.3e-09	36	-0.0361	0.0315	0.2522
	Lifetime smoking index	rs2675638	RP11-491H19.1	10	63576286	G	A	0.581	0.012	0.002	1.3e-09	36	0.0029	0.018	0.8731
	Lifetime smoking index	rs3896224	SORCS3	10	106467853	A	G	0.585	0.014	0.002	1.1e-11	49	-0.0045	0.0191	0.8129
	Lifetime smoking index	rs7077678	ARL3	10	104438565	C	T	0.623	0.012	0.002	2.6e-09	36	0.0053	0.0182	0.7709
	Lifetime smoking index	rs112282219	HARBI1	11	46632809	G	A	0.959	-0.033	0.005	3.8e-11	43.56	-0.0606	0.0458	0.1852
	Lifetime smoking index	rs17309874	BDNF-AS	11	27667236	G	A	0.74	-0.016	0.002	9.7e-13	64	-0.0654	0.0196	0.0008664
	Lifetime smoking index	rs34866095	SOX6	11	16377356	A	G	0.686	-0.012	0.002	1.2e-08	36	-0.0217	0.0199	0.2766
	Lifetime smoking index	rs4391802		11	28674592	A	G	0.707	0.015	0.002	1.4e-11	56.25	0.0259	0.02	0.1959
	Lifetime smoking index	rs75742406		11	17070365	G	A	0.739	0.014	0.002	1.3e-09	49	0.0139	0.02	0.4859
	Lifetime smoking index	rs9919670	NCAM1	11	112877304	G	A	0.612	-0.022	0.002	7.6e-27	121	-0.0142	0.0181	0.435
	Lifetime smoking index	rs9919670	NCAM1	11	112877304	G	A	0.612	-0.022	0.002	7.6e-27	121	-0.0142	0.0181	0.435
	Lifetime smoking index	rs10879871		12	75380511	T	G	0.343	-0.014	0.002	5e-11	49	-0.0045	0.0186	0.8069
	Lifetime smoking index	rs12831617		12	84758368	C	T	0.764	-0.013	0.002	1.9e-08	42.25	-0.0265	0.0219	0.2252
	Lifetime smoking index	rs7297175	ERBB3	12	56473808	T	C	0.431	-0.012	0.002	6.6e-09	36	-0.0072	0.0178	0.6877
	Lifetime smoking index	rs74086911		12	50015942	G	A	0.925	0.021	0.004	2.1e-08	27.5625	0.0481	0.035	0.1695
	Lifetime smoking index	rs6562474	PCDH9	13	67332812	C	G	0.651	0.012	0.002	1e-08	36	0.0183	0.0184	0.3205
	Lifetime smoking index	rs7333559		13	100546450	G	A	0.212	0.015	0.002	3.2e-10	56.25	0.0051	0.0224	0.8201
	Lifetime smoking index	rs3742365	ZFYVE21	14	104198251	T	C	0.595	-0.016	0.002	2.5e-14	64	-0.0591	0.0178	0.0009065
	Lifetime smoking index	rs7155595		14	77502546	A	C	0.674	-0.013	0.002	2.5e-09	42.25	-0.028	0.019	0.1406
	Lifetime smoking index	rs860326	OTX2-AS1	14	57342912	C	T	0.428	0.012	0.002	2.7e-09	36	-0.0034	0.0179	0.8479
	Lifetime smoking index	rs28485305	C15orf59	15	74044197	C	T	0.631	0.012	0.002	2.6e-08	36	0.0221	0.0183	0.2279
	Lifetime smoking index	rs35175834	CTD-2050N2.1	15	47680815	G	A	0.788	-0.024	0.002	4.6e-22	144	0.0003	0.0215	0.9904
	Lifetime smoking index	rs6598539	IGF1R	15	99204483	T	C	0.489	-0.012	0.002	4.5e-09	36	0.0103	0.0177	0.5617
	Lifetime smoking index	rs8042134		15	97514404	T	G	0.541	-0.014	0.002	1.3e-12	49	0.0111	0.0181	0.5413
	Lifetime smoking index	rs8042849	HYKK	15	78817929	T	C	0.342	0.028	0.002	1.8e-39	196	-0.0494	0.0186	0.007863
	Lifetime smoking index	rs1050847	ZCCHC14	16	87443734	C	T	0.426	0.011	0.002	1.4e-08	30.25	-0.0079	0.0179	0.6593
	Lifetime smoking index	rs11861214	FBXL16	16	746611	G	T	0.784	0.014	0.002	2e-08	49	-0.0033	0.0204	0.8718
	Lifetime smoking index	rs12708665		16	24728227	A	G	0.285	-0.013	0.002	3.5e-09	42.25	-0.0294	0.0197	0.1364
	Lifetime smoking index	rs369230	CPNE7	16	89645437	G	T	0.308	-0.013	0.002	1.8e-09	42.25	-0.0177	0.0202	0.3832
	Lifetime smoking index	rs57611503		16	31165795	G	A	0.485	0.011	0.002	4e-08	30.25	-0.0066	0.0181	0.7152
	Lifetime smoking index	rs60952428	ADAT1	16	75640521	T	C	0.909	0.019	0.003	3e-08	40.1111	0.0204	0.031	0.5102
	Lifetime smoking index	rs60952428	RP11-77K12.8	16	75640521	T	C	0.909	0.019	0.003	3e-08	40.1111	0.0204	0.031	0.5102
	Lifetime smoking index	rs889398		16	69556715	C	T	0.588	0.013	0.002	6.3e-11	42.25	0.0122	0.018	0.4989
	Lifetime smoking index	rs67596067		17	50333733	G	A	0.649	-0.013	0.002	1.2e-09	42.25	-0.0167	0.0191	0.38
	Lifetime smoking index	rs732083	PGAP3	17	37834367	G	A	0.333	0.012	0.002	1.5e-08	36	0.0326	0.0187	0.08168
	Lifetime smoking index	rs8614	NUFIP2	17	27588806	C	A	0.817	-0.017	0.003	1.8e-10	32.1111	-0.0692	0.0235	0.003262
	Lifetime smoking index	rs9904288		17	47031973	T	C	0.708	0.012	0.002	3.1e-08	36	0.0248	0.0197	0.2076
	Lifetime smoking index	rs12967855	CELF4	18	35138245	A	G	0.331	0.012	0.002	3.1e-08	36	-0.0005	0.0192	0.9807
	Lifetime smoking index	rs62098013	DCC	18	50863861	G	A	0.64	-0.012	0.002	4.1e-09	36	-0.0048	0.0186	0.7979
	Lifetime smoking index	rs71367545	RP11-154H12.3	18	77576337	G	A	0.791	-0.015	0.002	1.4e-09	56.25	-0.0498	0.0215	0.0207
	Lifetime smoking index	rs35343344	PGPEP1	19	18471610	C	A	0.733	0.013	0.002	8.8e-09	42.25	-0.0196	0.0206	0.3415
	Lifetime smoking index	rs76608582	HDGFRP2	19	4474725	C	A	0.953	0.031	0.005	3.2e-10	38.44	-0.0473	0.0441	0.2839
	Lifetime smoking index	rs12481282		20	44761377	G	C	0.722	-0.013	0.002	7.8e-09	42.25	0.0362	0.0198	0.06675
	Lifetime smoking index	rs348809		20	59032097	A	G	0.348	-0.012	0.002	1.3e-08	36	0.0169	0.0187	0.3671
	Lifetime smoking index	rs4814873	SLC24A3	20	19616429	C	T	0.767	0.014	0.002	2.9e-09	49	0.0148	0.0208	0.4786
	Lifetime smoking index	rs6011779	CHRNA4	20	61984317	C	T	0.191	0.028	0.003	2.3e-27	87.1111	0.0398	0.0218	0.06758
	Lifetime smoking index	rs6119897		20	31145415	G	A	0.762	-0.018	0.002	3.6e-15	81	-0.0147	0.0201	0.4636
	Lifetime smoking index	rs147412694		21	40702786	G	A	0.85	-0.017	0.003	2.9e-09	32.1111	0.0381	0.0256	0.1375
	Lifetime smoking index	rs2838834	LINC00334	21	46665208	C	T	0.699	-0.013	0.002	6.3e-10	42.25	-0.0137	0.0197	0.4849
	Lifetime smoking index	rs136233	OSBP2	22	31212410	A	G	0.809	-0.014	0.003	1.8e-08	21.7778	0.0186	0.0227	0.4117
	Lifetime smoking index	rs202645		22	41798520	A	G	0.203	-0.015	0.002	3.9e-09	56.25	-0.0246	0.0218	0.2594
	Smoking initiation	rs1008078		1	91189731	T	C	0.402	0.0228169	0.00259854	1.63e-18	77.1	0.02	0.0181	0.2684
	Smoking initiation	rs10789369		1	73824909	G	A	0.615	-0.0234484	0.00261834	3.39e-19	80.2	-0.0023	0.0183	0.9023
	Smoking initiation	rs10873871	ST6GALNAC3	1	76689019	G	A	0.207	0.0174521	0.00314465	2.82e-08	30.8	0.0316	0.0215	0.1427
	Smoking initiation	rs10914684	PHC2	1	33795572	A	G	0.324	-0.0158038	0.00272237	6.32e-09	33.7	-0.0087	0.0188	0.6455
	Smoking initiation	rs11162019		1	87913176	T	C	0.363	-0.0154947	0.00264954	5.06e-09	34.2	0.001	0.0186	0.9555
	Smoking initiation	rs12022778	ELAVL4	1	50603995	C	A	0.202	0.0268248	0.00317904	3.18e-17	71.2	-0.024	0.0233	0.303
	Smoking initiation	rs12027999	UBAP2L	1	154206358	C	T	0.12	-0.0243588	0.00392068	5.33e-10	38.6	-0.001	0.0255	0.9698
	Smoking initiation	rs12130857	CAMTA1	1	7791461	A	G	0.324968	-0.0180031	0.00272026	3.65e-11	43.8	0.0045	0.0191	0.8128
	Smoking initiation	rs12563365	ACTN2	1	236872829	A	G	0.556	0.0165589	0.00256428	1.05e-10	41.7	0.0081	0.0179	0.6508
	Smoking initiation	rs12739243	SYT14	1	210302043	C	T	0.221	-0.0212518	0.00307064	4.45e-12	47.9	-0.0134	0.022	0.5424
	Smoking initiation	rs12740789		1	72752073	A	G	0.178	-0.0284973	0.00333079	1.18e-17	73.2	0.007	0.0232	0.7641
	Smoking initiation	rs12755632		1	41776623	G	A	0.316	-0.0154051	0.00274045	1.93e-08	31.6	-0.0124	0.0188	0.5093
	Smoking initiation	rs147052174	FAM163A	1	179783167	T	G	0.0171	0.0623094	0.00982745	2.3e-10	40.2	-0.0268	0.0767	0.7265
	Smoking initiation	rs1514176	FPGT-TNNI3K	1	74991596	A	G	0.58	-0.0193002	0.0025814	7.67e-14	55.9	-0.033	0.0178	0.06364
	Smoking initiation	rs1514176	TNNI3K	1	74991596	A	G	0.58	-0.0193002	0.0025814	7.67e-14	55.9	-0.033	0.0178	0.06364
	Smoking initiation	rs1889571	BAI2	1	32195819	G	T	0.131	0.0221798	0.00377614	4.19e-09	34.5	0.0222	0.0254	0.3833
	Smoking initiation	rs1937443	PDE4B	1	66469643	G	C	0.563	0.0204362	0.00256861	1.79e-15	63.3	0.0026	0.018	0.8861
	Smoking initiation	rs2637869		1	38757237	A	G	0.297	0.0182201	0.00278829	6.54e-11	42.7	-0.0093	0.0231	0.6872
	Smoking initiation	rs2901785	RP11-160H22.5	1	174104743	A	G	0.446	-0.0173083	0.00256313	1.47e-11	45.6	-0.013	0.0177	0.4629
	Smoking initiation	rs301807	RP5-1115A15.1	1	8484823	G	A	0.57	0.0180144	0.00257349	2.5e-12	49	0.0169	0.0181	0.3523
	Smoking initiation	rs301807	RERE	1	8484823	G	A	0.57	0.0180144	0.00257349	2.5e-12	49	0.0169	0.0181	0.3523
	Smoking initiation	rs35656245		1	190957480	A	G	0.276	0.0159456	0.00285016	2.23e-08	31.3	0.0024	0.02	0.9038
	Smoking initiation	rs3820277	IGSF21	1	18436657	T	G	0.526	-0.0188369	0.00255159	1.57e-13	54.5	0.0025	0.0178	0.8867
	Smoking initiation	rs45444697	ADAM15	1	155034632	G	C	0.212	0.0196901	0.00311718	2.72e-10	39.9	0.0029	0.022	0.8945
	Smoking initiation	rs4912332		1	58815243	T	C	0.491	0.0141209	0.00254855	2.94e-08	30.7	-0.0251	0.0177	0.1574
	Smoking initiation	rs876793	RYR2	1	237852083	C	T	0.349262	-0.0179245	0.00273664	5.69e-11	42.9	0.0018	0.0189	0.9222
	Smoking initiation	rs925524	MAST2	1	46496709	G	A	0.71	0.0155573	0.0028078	2.94e-08	30.7	0.0189	0.0197	0.3375
	Smoking initiation	rs951740	PTPRF	1	44011737	A	G	0.625	0.0295409	0.00263171	3.82e-29	126	0.0189	0.0182	0.2984
	Smoking initiation	rs1004787	RP11-89K21.1	2	45159091	A	G	0.552	0.0284143	0.00256204	1.11e-28	123	0.0199	0.0179	0.2666
	Smoking initiation	rs1022376		2	22067213	C	T	0.515821	-0.0147448	0.00261063	1.66e-08	31.9	-0.0119	0.0178	0.5043
	Smoking initiation	rs10490159	AC007682.1	2	51341259	T	C	0.394	0.0172365	0.00260741	3.86e-11	43.7	0.016	0.0182	0.3777
	Smoking initiation	rs114976176		2	264621	C	A	0.351571	-0.0155137	0.00266843	6.04e-09	33.8	0.0118	0.022	0.5937
	Smoking initiation	rs11692435	ACTR1B	2	98275354	A	G	0.0848	0.0250526	0.00458161	4.47e-08	29.9	0.0208	0.0275	0.4508
	Smoking initiation	rs12474587	SLC4A10	2	162802993	T	G	0.429	0.0242306	0.00257423	4.83e-21	88.6	0.0073	0.018	0.6865
	Smoking initiation	rs12714017	AC084193.1	2	80999398	C	T	0.511	0.0153965	0.00260995	3.65e-09	34.8	0.0073	0.0178	0.6814
	Smoking initiation	rs13007361		2	166250244	A	G	0.208	0.0175338	0.00313906	2.29e-08	31.2	-0.0001	0.0236	0.9967
	Smoking initiation	rs13392222	AFF3	2	100672408	C	A	0.139	-0.0234375	0.00368286	1.93e-10	40.5	-0.0129	0.0244	0.5953
	Smoking initiation	rs1445649	KCNJ3	2	155682556	C	T	0.538	0.0205716	0.00255553	8.48e-16	64.8	-0.0286	0.0178	0.1086
	Smoking initiation	rs1518393	VRK2	2	58171220	C	A	0.619	0.0168601	0.00262353	1.3e-10	41.3	-0.0155	0.0183	0.3975
	Smoking initiation	rs16826827		2	147825689	C	T	0.124	-0.0222069	0.00386572	9.17e-09	33	-0.0314	0.0272	0.2482
	Smoking initiation	rs17229285	AC019330.1	2	199523122	T	C	0.505	-0.0154796	0.00254827	1.27e-09	36.9	-0.005	0.0177	0.7789
	Smoking initiation	rs17616642	LINC01122	2	59022210	G	A	0.24687	-0.0165573	0.00295478	2.1e-08	31.4	0.0241	0.0209	0.2498
	Smoking initiation	rs1863161	RP11-444A22.1	2	60139524	A	G	0.56094	0.0153394	0.00256728	2.34e-09	35.7	-0.0048	0.0181	0.7896
	Smoking initiation	rs1901477		2	104126983	G	A	0.511	0.030437	0.00260995	2.07e-31	136	-0.0093	0.0177	0.5998
	Smoking initiation	rs2539706	RP11-444A22.1	2	59819545	A	G	0.529947	0.0162454	0.00255272	1.95e-10	40.5	0.0205	0.0178	0.2498
	Smoking initiation	rs2710634	BIRC6	2	32808804	C	T	0.521	-0.0177614	0.00255039	3.36e-12	48.5	-0.0126	0.0189	0.5059
	Smoking initiation	rs3115418		2	200936399	C	T	0.454	-0.0142249	0.00255899	2.79e-08	30.9	-0.0467	0.0177	0.008391
	Smoking initiation	rs34399632		2	137571174	G	A	0.232	0.0193504	0.00301835	1.46e-10	41.1	-0.0203	0.0205	0.3226
	Smoking initiation	rs357304	AC092684.1	2	164862639	C	T	0.727	0.0166757	0.00285986	5.4e-09	34	0.032	0.0201	0.1114
	Smoking initiation	rs359247		2	60477052	T	A	0.638652	0.0220304	0.00265215	9.89e-17	69	0.0109	0.0185	0.5569
	Smoking initiation	rs3811038	TTL	2	113240183	C	T	0.279	0.0191404	0.00284069	1.58e-11	45.4	0.011	0.0203	0.588
	Smoking initiation	rs4674916	CUL3	2	225365635	A	C	0.327671	-0.0180261	0.00271446	3.06e-11	44.1	-0.0265	0.019	0.1625
	Smoking initiation	rs4674993	NYAP2	2	226332033	G	A	0.2	-0.0240053	0.00318518	4.85e-14	56.8	-0.0346	0.0227	0.1266
	Smoking initiation	rs56208390		2	83247997	G	A	0.123	0.0215636	0.00387919	2.68e-08	30.9	-0.03	0.0268	0.2616
	Smoking initiation	rs61533748	AC068490.2	2	22582968	C	T	0.384	0.0174357	0.00261962	2.82e-11	44.3	-0.0047	0.0181	0.7961
	Smoking initiation	rs62106258		2	417167	C	T	0.047329	-0.045498	0.0060001	3.33e-14	57.5	-0.0353	0.0463	0.4455
	Smoking initiation	rs62137126		2	44250149	G	A	0.121094	-0.0236911	0.00390536	1.31e-09	36.8	-0.0394	0.0296	0.1834
	Smoking initiation	rs62180324	WDPCP	2	63416606	A	G	0.212	-0.0195167	0.00311718	3.91e-10	39.2	0.0163	0.0223	0.4665
	Smoking initiation	rs62193862		2	202843875	A	G	0.0999	0.0238463	0.00424879	1.99e-08	31.5	-0.0299	0.029	0.302
	Smoking initiation	rs6731872		2	624205	G	T	0.826	0.0315977	0.00336069	5.35e-21	88.4	-0.0165	0.0233	0.4789
	Smoking initiation	rs6750107	CTNNA2	2	80748807	A	G	0.386875	0.0145651	0.00261598	2.6e-08	31	0.0119	0.018	0.5089
	Smoking initiation	rs6750529	AC104820.2	2	182027603	T	C	0.744	0.0199074	0.00291936	9.26e-12	46.5	-0.0129	0.0203	0.5246
	Smoking initiation	rs6756212		2	146140132	T	C	0.535	-0.033888	0.00255441	3.49e-40	176	-0.0172	0.0177	0.3335
	Smoking initiation	rs72790288	ALK	2	29513404	A	G	0.0282	-0.0455318	0.00769628	3.28e-09	35	-0.0553	0.0598	0.3552
	Smoking initiation	rs7598402	NRXN1	2	50735943	G	C	0.492084	-0.0147283	0.00254846	7.38e-09	33.4	-0.0328	0.0189	0.0833
	Smoking initiation	rs7600835		2	172521827	A	G	0.342	-0.0151216	0.00268576	1.8e-08	31.7	0.0247	0.0192	0.1996
	Smoking initiation	rs10446419		3	25725501	G	A	0.207	-0.0195626	0.00314465	5.05e-10	38.7	0.0124	0.0223	0.5771
	Smoking initiation	rs10935779	RNF13	3	149543102	T	C	0.415	-0.0143272	0.00258578	2.95e-08	30.7	-0.0214	0.0178	0.2292
	Smoking initiation	rs11128203	FOXP1	3	71064431	A	T	0.53	0.020406	0.00255274	1.29e-15	63.9	0.0176	0.0178	0.3236
	Smoking initiation	rs11713899	CNTN4	3	2365026	C	A	0.171	0.0187188	0.00338391	3.15e-08	30.6	0.006	0.0239	0.8027
	Smoking initiation	rs1187820		3	173072584	T	C	0.439	-0.0142712	0.00256732	2.69e-08	30.9	-0.0031	0.0183	0.866
	Smoking initiation	rs12633090		3	83241365	C	G	0.182	-0.0230197	0.00330203	3.16e-12	48.6	-0.0079	0.0238	0.7399
	Smoking initiation	rs13066050	RP11-520D19.2	3	81325861	T	C	0.208	0.0188343	0.00313906	1.93e-09	36	-0.0283	0.0221	0.201
	Smoking initiation	rs1449012	IQCJ-SCHIP1	3	159048333	T	C	0.463	-0.0153734	0.00255515	1.77e-09	36.2	-0.0009	0.0179	0.9607
	Smoking initiation	rs1549979		3	85460131	T	C	0.615	-0.0245223	0.00262304	8.8e-21	87.4	-0.0095	0.0186	0.61
	Smoking initiation	rs16828799	NLGN1	3	173353739	T	G	0.156	0.0197692	0.00351124	1.83e-08	31.7	0.0236	0.0249	0.3422
	Smoking initiation	rs1714521	RP11-538P18.2	3	158284861	C	A	0.411	-0.0162953	0.00258949	3.07e-10	39.6	-0.0105	0.0179	0.5582
	Smoking initiation	rs221988		3	64234307	C	A	0.384	-0.014865	0.00261962	1.43e-08	32.2	-0.0014	0.0184	0.9376
	Smoking initiation	rs2276825	TMEM110-MUSTN1	3	52886605	C	T	0.245	0.0188756	0.00296235	1.89e-10	40.6	-0.0227	0.0205	0.2688
	Smoking initiation	rs2276825	TMEM110	3	52886605	C	T	0.245	0.0188756	0.00296235	1.89e-10	40.6	-0.0227	0.0205	0.2688
	Smoking initiation	rs2279829	ZIC4	3	147106319	T	C	0.216	-0.0173766	0.00309606	2.05e-08	31.5	0.0244	0.0207	0.2379
	Smoking initiation	rs2306866	CACNA1D	3	53766212	T	A	0.614	-0.0166755	0.00261707	1.89e-10	40.6	-0.0021	0.0184	0.9105
	Smoking initiation	rs2319545		3	147719648	A	C	0.149099	0.0232366	0.00357698	8.3e-11	42.2	0.0079	0.0243	0.7466
	Smoking initiation	rs2526390	RP11-493K19.3	3	50192760	T	C	0.334	0.0204663	0.00270136	3.62e-14	57.4	-0.0127	0.0191	0.5077
	Smoking initiation	rs2526390	SEMA3F	3	50192760	T	C	0.334	0.0204663	0.00270136	3.62e-14	57.4	-0.0127	0.0191	0.5077
	Smoking initiation	rs2734390	FHIT	3	60459291	G	A	0.372	0.0147709	0.00263598	2.09e-08	31.4	0.0416	0.0187	0.02596
	Smoking initiation	rs2734390	FHIT	3	60459291	G	A	0.372	0.0147709	0.00263598	2.09e-08	31.4	0.0416	0.0187	0.02596
	Smoking initiation	rs3172494	IP6K2	3	48731487	T	G	0.115	-0.0291267	0.00400086	3.4e-13	53	-0.0315	0.0259	0.2248
	Smoking initiation	rs4543050		3	74954560	T	A	0.816	0.0222035	0.00328806	1.45e-11	45.6	-0.0131	0.0239	0.5826
	Smoking initiation	rs62246017		3	71483084	A	G	0.322639	-0.0161695	0.00272537	3.03e-09	35.2	0.0056	0.0206	0.7868
	Smoking initiation	rs6437769		3	107997514	T	C	0.581	0.0142141	0.00258225	3.74e-08	30.3	-0.0196	0.0178	0.2713
	Smoking initiation	rs6438436	RP11-384F7.1	3	117822149	T	C	0.816	0.024737	0.00328806	5.33e-14	56.6	0.0152	0.0236	0.5201
	Smoking initiation	rs6782116	ROBO2	3	77176032	T	C	0.415	-0.0146502	0.00258578	1.46e-08	32.1	-0.0022	0.0184	0.9041
	Smoking initiation	rs73831818	ERC2	3	55988394	G	A	0.057	0.0320435	0.00549541	5.46e-09	34	0.0165	0.0388	0.6709
	Smoking initiation	rs748832		3	16851202	G	A	0.371	0.0172142	0.00263743	6.6e-11	42.6	-0.0014	0.0183	0.9383
	Smoking initiation	rs7631379	SOX2-OT	3	181409057	C	T	0.206	0.0208014	0.00315028	3.94e-11	43.6	0.014	0.0231	0.5442
	Smoking initiation	rs7640107	FHIT	3	59966156	T	C	0.430789	-0.014186	0.00257291	3.46e-08	30.4	-0.0011	0.0179	0.9494
	Smoking initiation	rs7640107	FHIT	3	59966156	T	C	0.430789	-0.014186	0.00257291	3.46e-08	30.4	-0.0011	0.0179	0.9494
	Smoking initiation	rs9288999		3	114147927	A	G	0.735	0.0174411	0.00288687	1.5e-09	36.5	0.0153	0.0202	0.4488
	Smoking initiation	rs9826984	CPNE4	3	131945722	A	G	0.542	-0.0140529	0.00255718	3.87e-08	30.2	-0.0047	0.0177	0.7917
	Smoking initiation	rs9841807		3	175718927	T	C	0.273	0.0162535	0.00285986	1.35e-08	32.3	0.0163	0.0194	0.4019
	Smoking initiation	rs9850597		3	161761866	A	G	0.816	-0.018571	0.00328806	1.65e-08	31.9	0.0079	0.0224	0.7257
	Smoking initiation	rs1116690	INPP4B	4	143510148	G	A	0.742	0.0162912	0.00291194	2.16e-08	31.3	-0.0211	0.0204	0.3024
	Smoking initiation	rs1116690	RP11-223C24.1	4	143510148	G	A	0.742	0.0162912	0.00291194	2.16e-08	31.3	-0.0211	0.0204	0.3024
	Smoking initiation	rs112725451		4	68017710	T	C	0.169	0.026092	0.00339977	1.65e-14	58.9	0.0251	0.0234	0.2844
	Smoking initiation	rs1160685	GRID2	4	94052854	G	C	0.45	0.0153017	0.00256098	2.31e-09	35.7	0.0084	0.0179	0.6405
	Smoking initiation	rs13109980	MAML3	4	140886963	A	G	0.326	-0.0221816	0.00271803	3.37e-16	66.6	-0.0276	0.0188	0.1423
	Smoking initiation	rs13110073	TTC29	4	147797913	C	T	0.395	-0.0246426	0.00260626	3.24e-21	89.4	-0.0029	0.0181	0.8734
	Smoking initiation	rs1435479	GRID2	4	94550450	T	G	0.28748	0.0163905	0.00281508	5.68e-09	33.9	-0.0027	0.0194	0.8905
	Smoking initiation	rs3934797		4	112467612	A	G	0.182	-0.0212975	0.00330203	1.12e-10	41.6	-0.0279	0.0247	0.2578
	Smoking initiation	rs4140932		4	15458598	A	T	0.431	-0.0140445	0.00257276	4.89e-08	29.8	0.0186	0.0178	0.2976
	Smoking initiation	rs55944129		4	29082156	C	T	0.267	-0.0175654	0.00287996	1.06e-09	37.2	-0.0144	0.0197	0.4635
	Smoking initiation	rs58400863	RP11-617I14.1	4	31184484	A	G	0.347	-0.0201719	0.00267653	4.89e-14	56.8	0.0006	0.0187	0.9741
	Smoking initiation	rs59537158		4	28246049	T	C	0.214	0.0224875	0.00310653	4.62e-13	52.4	-0.0298	0.022	0.1763
	Smoking initiation	rs62340589	GPM6A	4	176875795	C	G	0.201	0.0174134	0.00317923	4.31e-08	30	0.0198	0.022	0.3668
	Smoking initiation	rs71602617		4	136406155	T	C	0.216	-0.0177655	0.00317039	2.1e-08	31.4	0.0349	0.0207	0.09193
	Smoking initiation	rs7657022		4	35501032	G	A	0.489	0.0182908	0.00254876	7.34e-13	51.5	-0.0121	0.0178	0.4968
	Smoking initiation	rs7696257		4	137474783	A	G	0.366	0.0153313	0.00264489	6.78e-09	33.6	-0.0063	0.0183	0.729
	Smoking initiation	rs10042827	RANBP17	5	170299916	C	T	0.681	0.0167171	0.00273354	9.41e-10	37.4	-0.0205	0.0189	0.2775
	Smoking initiation	rs10060196		5	106455988	A	C	0.580606	0.0183116	0.00258191	1.29e-12	50.3	-0.0252	0.018	0.1622
	Smoking initiation	rs10805858		5	88873832	T	A	0.335286	0.0181241	0.00269879	1.88e-11	45.1	-0.0005	0.0189	0.9807
	Smoking initiation	rs1173461		5	157707571	T	C	0.327	0.0166092	0.00271589	9.51e-10	37.4	0.0249	0.0189	0.1883
	Smoking initiation	rs11956866		5	161018271	G	T	0.567	-0.0148382	0.00257133	7.82e-09	33.3	-0.0199	0.0179	0.2642
	Smoking initiation	rs12517438		5	30842054	G	T	0.538	0.0153545	0.00255553	1.89e-09	36.1	-0.016	0.0177	0.3678
	Smoking initiation	rs1385108		5	154839646	T	C	0.239	0.0187045	0.00298746	3.84e-10	39.2	0.0293	0.0204	0.1512
	Smoking initiation	rs17165769	FBXL17	5	107365642	G	A	0.394872	0.0159396	0.0026064	9.56e-10	37.4	0.002	0.0181	0.911
	Smoking initiation	rs2028269		5	79308315	A	G	0.399	0.0161645	0.00260178	5.19e-10	38.6	0.0169	0.0182	0.3515
	Smoking initiation	rs2173019	TENM2	5	167614971	A	T	0.177	0.028207	0.00333816	2.98e-17	71.4	0.0108	0.024	0.6527
	Smoking initiation	rs329124	JADE2	5	133865452	G	A	0.428	-0.0163871	0.00257498	1.96e-10	40.5	-0.0229	0.0179	0.2011
	Smoking initiation	rs35375873		5	43190647	C	G	0.11	-0.0270102	0.00407195	3.29e-11	44	-0.039	0.0266	0.1425
	Smoking initiation	rs359431		5	173288534	T	C	0.56	-0.0141982	0.00256669	3.16e-08	30.6	0.0077	0.0177	0.6627
	Smoking initiation	rs3843905		5	165427280	T	C	0.403	-0.0151458	0.00259749	5.41e-09	34	0.0231	0.0179	0.1977
	Smoking initiation	rs3909281	CTC-535M15.2	5	165096435	G	T	0.536	0.0210672	0.00255477	1.62e-16	68	0.0184	0.0179	0.3024
	Smoking initiation	rs4044321	TENM2	5	166989513	G	A	0.644	-0.022641	0.00266088	1.75e-17	72.4	-0.0061	0.0185	0.743
	Smoking initiation	rs42417	MCTP1	5	94198290	T	C	0.691	0.0169296	0.00275724	8.27e-10	37.7	0.0025	0.0187	0.8954
	Smoking initiation	rs42417	MCTP1	5	94198290	T	C	0.691	0.0169296	0.00275724	8.27e-10	37.7	0.0025	0.0187	0.8954
	Smoking initiation	rs6452785	TMEM161B-AS1	5	87685500	T	C	0.474	-0.0268827	0.00255159	4.69e-26	111	-0.015	0.0213	0.4817
	Smoking initiation	rs6874731	RASGRF2	5	80263865	G	T	0.484	0.0153179	0.00254945	1.83e-09	36.1	-0.0095	0.0179	0.594
	Smoking initiation	rs6890961	TENM2	5	166778503	T	C	0.624	-0.0193109	0.00263031	2.13e-13	53.9	-0.0454	0.0185	0.01392
	Smoking initiation	rs71592686	ELOVL7	5	60121271	C	T	0.274	0.0207374	0.0028566	3.85e-13	52.7	-0.0112	0.0198	0.5721
	Smoking initiation	rs72780746	RP11-6N13.1	5	103929588	C	T	0.173	-0.025763	0.00336835	2.05e-14	58.5	-0.0052	0.0239	0.8283
	Smoking initiation	rs72789626	EFNA5	5	106825618	A	T	0.136	-0.0256431	0.00371678	5.13e-12	47.6	0.0149	0.0273	0.5848
	Smoking initiation	rs986714		5	50821338	T	A	0.445	-0.0160308	0.0025637	4.13e-10	39.1	0.0035	0.0179	0.8436
	Smoking initiation	rs10698713	TULP4	6	158882320	A	G	0.0544	-0.033517	0.00561747	2.38e-09	35.6	0.0535	0.0433	0.2158
	Smoking initiation	rs10945141	BAI3	6	69470709	A	G	0.263	0.0181417	0.00289389	3.59e-10	39.3	-0.0204	0.0203	0.3159
	Smoking initiation	rs1150668	ZNF192P1	6	28129789	G	T	0.419	-0.0185103	0.00258689	8.54e-13	51.2	-0.0295	0.0179	0.09934
	Smoking initiation	rs118202	REV3L	6	111658371	T	G	0.812	-0.0367484	0.00326089	1.9e-29	127	-0.0125	0.0215	0.5615
	Smoking initiation	rs12195240	RP11-436D23.1	6	98636905	A	G	0.285	0.0249108	0.0028224	1.08e-18	77.9	0.0115	0.0194	0.5516
	Smoking initiation	rs160631	ICK	6	52895230	G	T	0.731	-0.0172628	0.00287315	1.87e-09	36.1	-0.0154	0.02	0.4414
	Smoking initiation	rs1632941	HLA-G	6	29796685	C	T	0.46	-0.0158074	0.00256093	6.67e-10	38.1	-0.0012	0.0179	0.9474
	Smoking initiation	rs1632941	HLA-G	6	29796685	C	T	0.46	-0.0158074	0.00256093	6.67e-10	38.1	-0.0012	0.0179	0.9474
	Smoking initiation	rs1632941	HLA-G	6	29796685	C	T	0.46	-0.0158074	0.00256093	6.67e-10	38.1	-0.0012	0.0179	0.9474
	Smoking initiation	rs1632941	HLA-G	6	29796685	C	T	0.46	-0.0158074	0.00256093	6.67e-10	38.1	-0.0012	0.0179	0.9474
	Smoking initiation	rs1632941	HLA-G	6	29796685	C	T	0.46	-0.0158074	0.00256093	6.67e-10	38.1	-0.0012	0.0179	0.9474
	Smoking initiation	rs1632941	HLA-G	6	29796685	C	T	0.46	-0.0158074	0.00256093	6.67e-10	38.1	-0.0012	0.0179	0.9474
	Smoking initiation	rs1632941	HLA-G	6	29796685	C	T	0.46	-0.0158074	0.00256093	6.67e-10	38.1	-0.0012	0.0179	0.9474
	Smoking initiation	rs1632941	HLA-G	6	29796685	C	T	0.46	-0.0158074	0.00256093	6.67e-10	38.1	-0.0012	0.0179	0.9474
	Smoking initiation	rs1737329		6	163807748	G	C	0.742	0.0170292	0.00291194	5.08e-09	34.2	0.0222	0.0204	0.2756
	Smoking initiation	rs17554906		6	92226609	C	G	0.444	0.0141849	0.00256428	3.14e-08	30.6	-0.04	0.0179	0.02586
	Smoking initiation	rs3218116		6	41901763	T	C	0.256	-0.019843	0.00291936	1.05e-11	46.2	0.0066	0.0203	0.7456
	Smoking initiation	rs3800227	FOXO3	6	108994161	G	A	0.742	0.017178	0.00291194	3.64e-09	34.8	-0.0056	0.0199	0.7776
	Smoking initiation	rs619087		6	94175279	G	A	0.422	0.0142703	0.00257973	3.1e-08	30.6	0.0178	0.0178	0.3165
	Smoking initiation	rs6568832	MMS22L	6	97702876	A	G	0.753851	0.018869	0.00295768	1.74e-10	40.7	0.0318	0.0203	0.1181
	Smoking initiation	rs6936160		6	100347745	T	C	0.698	0.0201068	0.002775	4.2e-13	52.5	0.0281	0.0193	0.1449
	Smoking initiation	rs73008357		6	156431856	C	A	0.121	-0.0223095	0.00400046	2.44e-08	31.1	0.0138	0.0293	0.6371
	Smoking initiation	rs7743165		6	67521222	G	T	0.495	0.0192559	0.00254827	4.15e-14	57.1	0.0157	0.0189	0.4065
	Smoking initiation	rs9331343	TMEM242	6	157738258	C	T	0.568	-0.0141345	0.00257204	3.9e-08	30.2	0.0131	0.0179	0.4664
	Smoking initiation	rs9331343	TMEM242	6	157738258	C	T	0.568	-0.0141345	0.00257204	3.9e-08	30.2	0.0131	0.0179	0.4664
	Smoking initiation	rs10233018	AC007568.1	7	117523709	G	A	0.516	0.0246124	0.00254945	4.77e-22	93.2	-0.0039	0.0179	0.827
	Smoking initiation	rs10279261	EXOC4	7	133589846	A	G	0.618	-0.0188726	0.00262221	6.05e-13	51.8	-0.0127	0.0184	0.4891
	Smoking initiation	rs1030015	MAGI2	7	78139581	T	G	0.519564	0.0142896	0.00255009	2.15e-08	31.4	0.0187	0.0189	0.321
	Smoking initiation	rs10953957		7	121954709	A	G	0.386	0.0144058	0.00261707	3.66e-08	30.3	-0.0108	0.0184	0.5577
	Smoking initiation	rs11766326	IMMP2L	7	111100585	C	T	0.506	-0.017544	0.00260951	1.79e-11	45.2	0.0324	0.0177	0.06738
	Smoking initiation	rs11768481	DLX6-AS1	7	96629103	A	C	0.34	-0.0185561	0.00268957	5.23e-12	47.6	-0.0218	0.0187	0.2418
	Smoking initiation	rs13237637	SDK1	7	3503207	C	G	0.485	-0.0236823	0.00254929	1.54e-20	86.3	-0.0029	0.0177	0.8679
	Smoking initiation	rs13437771	ZNF789	7	99071478	G	A	0.155	-0.0271098	0.00352046	1.39e-14	59.3	0.0168	0.0232	0.4704
	Smoking initiation	rs1799068		7	97707069	T	G	0.379	0.0166096	0.0026262	2.59e-10	40	-0.0113	0.0181	0.5334
	Smoking initiation	rs4727189	ZNF804B	7	88442568	C	T	0.344	0.0148604	0.00268202	3e-08	30.7	-0.0069	0.0188	0.7141
	Smoking initiation	rs6948707	MAD1L1	7	1870794	G	T	0.419	0.0243472	0.00258225	4.24e-21	88.9	0.008	0.0215	0.7108
	Smoking initiation	rs6968380		7	114940159	A	G	0.681	-0.0234192	0.00273354	1.05e-17	73.4	-0.0404	0.0189	0.03295
	Smoking initiation	rs76841737		7	91281409	G	C	0.103	-0.0231488	0.00419159	3.26e-08	30.5	0.0183	0.0284	0.5207
	Smoking initiation	rs77283305	CHCHD3	7	132593831	A	G	0.305819	-0.015196	0.00276519	3.91e-08	30.2	0.0079	0.0193	0.682
	Smoking initiation	rs7802996	MAGI2	7	77771983	T	C	0.166	-0.0208847	0.00342418	1.06e-09	37.2	0.0606	0.0249	0.01484
	Smoking initiation	rs7809303	AUTS2	7	69484366	A	G	0.325	-0.0214188	0.0027202	3.48e-15	62	-0.0312	0.0188	0.09678
	Smoking initiation	rs11783093	GULOP	8	27425349	T	C	0.158	-0.0471243	0.00349308	2.07e-41	182	-0.0371	0.0251	0.1395
	Smoking initiation	rs13261666	TOX	8	59814666	T	G	0.517	-0.0199946	0.00254962	4.36e-15	61.5	-0.0345	0.0177	0.05141
	Smoking initiation	rs2063976		8	91096366	T	C	0.664955	-0.0201814	0.00269927	7.45e-14	55.9	-0.0107	0.0185	0.5655
	Smoking initiation	rs290601		8	115374642	T	C	0.274	0.0163102	0.0028566	1.14e-08	32.6	0.0141	0.0198	0.4758
	Smoking initiation	rs3850736	RP11-32K4.1	8	64912021	G	C	0.474	0.0191284	0.00255159	6.43e-14	56.2	-0.0014	0.0177	0.9375
	Smoking initiation	rs4326350	XKR6	8	10763655	G	C	0.493	-0.0176137	0.00255297	5.16e-12	47.6	0.0328	0.0177	0.06401
	Smoking initiation	rs6986430	RUNX1T1	8	93048104	C	T	0.222377	-0.0243377	0.00306383	1.99e-15	63.1	-0.0231	0.0214	0.2798
	Smoking initiation	rs7836565	PXDNL	8	52569449	T	C	0.718	-0.0155084	0.00283144	4.36e-08	30	0.0087	0.0195	0.6579
	Smoking initiation	rs9987376		8	93190014	G	T	0.574251	-0.0204682	0.00257671	2.01e-15	63.1	-0.0165	0.0181	0.3627
	Smoking initiation	rs10858334	OLFM1	9	137989785	G	C	0.14	0.022871	0.00375997	1.18e-09	37	-0.0138	0.0278	0.6194
	Smoking initiation	rs10966092	RP11-321L2.1	9	23831658	C	T	0.267	-0.0204862	0.00287996	1.12e-12	50.6	-0.0173	0.0198	0.3809
	Smoking initiation	rs10969352		9	29747488	A	T	0.5	0.0143467	0.00254814	1.82e-08	31.7	-0.0032	0.0177	0.8575
	Smoking initiation	rs11791671	RFX3	9	3398679	T	C	0.067315	0.0278504	0.00508476	4.24e-08	30	0.0261	0.0388	0.502
	Smoking initiation	rs1759433	GAPVD1	9	128073097	A	G	0.48	0.0153647	0.00255018	1.69e-09	36.3	-0.0225	0.0177	0.2041
	Smoking initiation	rs1927901		9	120519111	C	T	0.553	-0.0141755	0.00256258	3.1e-08	30.6	0.0002	0.0178	0.9914
	Smoking initiation	rs1930371		9	81444104	T	C	0.241	-0.017242	0.00297896	7.09e-09	33.5	0.0111	0.0215	0.6073
	Smoking initiation	rs1931431		9	11161799	C	G	0.478	0.0182329	0.00255061	8.56e-13	51.1	0.0097	0.0178	0.5867
	Smoking initiation	rs2378662	RP11-158D2.2	9	86707289	A	G	0.541	0.0152121	0.00255675	2.67e-09	35.4	-0.0262	0.0179	0.1423
	Smoking initiation	rs34553878	PRRC2B	9	134334588	G	A	0.111	0.0246707	0.00405584	1.17e-09	37	0.0049	0.0295	0.8685
	Smoking initiation	rs3847244	CARM1P1	9	3025368	T	C	0.47	0.0186717	0.00255274	2.6e-13	53.5	0.0131	0.018	0.4673
	Smoking initiation	rs4837631	BRINP1	9	122061948	T	C	0.446	-0.0153574	0.00256313	2.03e-09	35.9	0.0006	0.0177	0.9719
	Smoking initiation	rs4877285		9	81354129	A	G	0.668249	-0.0181318	0.00270594	2.1e-11	44.9	0.0068	0.0191	0.7216
	Smoking initiation	rs7024924		9	8282399	C	T	0.174	0.0188918	0.00336069	1.9e-08	31.6	0.0014	0.0234	0.9525
	Smoking initiation	rs7026534	MED27	9	134907263	G	T	0.703821	-0.016603	0.00279052	2.68e-09	35.4	0.0049	0.0196	0.8015
	Smoking initiation	rs7867822	FOCAD	9	20676454	G	A	0.673	-0.015097	0.00271589	2.76e-08	30.9	0.0092	0.0189	0.6285
	Smoking initiation	rs10885480	NRAP	10	115378364	C	T	0.284	-0.0186775	0.00282539	3.83e-11	43.7	0.0306	0.0195	0.1163
	Smoking initiation	rs10905461		10	8803551	C	T	0.748	-0.0163915	0.00293456	2.36e-08	31.2	0.0097	0.0215	0.6517
	Smoking initiation	rs11192347	SORCS3	10	106929313	A	G	0.104	-0.02645	0.00427392	6.15e-10	38.3	0.0065	0.0296	0.8258
	Smoking initiation	rs11258417	BEND7	10	13533053	T	C	0.391	-0.0145136	0.00261094	2.71e-08	30.9	-0.0433	0.0182	0.01743
	Smoking initiation	rs11594623		10	103960351	C	T	0.234241	0.0274396	0.00300827	7.45e-20	83.2	-0.0063	0.0208	0.763
	Smoking initiation	rs12244388	C10orf32-ASMT	10	104640052	A	G	0.35	0.0258153	0.00267118	4.31e-22	93.4	-0.0015	0.0199	0.9396
	Smoking initiation	rs12244388	AS3MT	10	104640052	A	G	0.35	0.0258153	0.00267118	4.31e-22	93.4	-0.0015	0.0199	0.9396
	Smoking initiation	rs1291821	CELF2-AS2	10	11133823	G	A	0.534	0.014493	0.00255405	1.39e-08	32.2	-0.0208	0.0177	0.2399
	Smoking initiation	rs1291821	CELF2	10	11133823	G	A	0.534	0.014493	0.00255405	1.39e-08	32.2	-0.0208	0.0177	0.2399
	Smoking initiation	rs1733760		10	56698174	C	T	0.51	0.0147734	0.00254865	6.7e-09	33.6	-0.0222	0.0177	0.211
	Smoking initiation	rs2796793		10	36634124	A	G	0.452	0.0144814	0.00255997	1.55e-08	32	0.0082	0.0179	0.6477
	Smoking initiation	rs28408682	RP11-47A8.5	10	104403310	G	A	0.600019	0.0166729	0.00260071	1.41e-10	41.1	-0.0021	0.0216	0.9229
	Smoking initiation	rs4752018	KIAA1598	10	118678712	A	C	0.231	0.0188538	0.0030229	4.42e-10	38.9	-0.0323	0.0215	0.1331
	Smoking initiation	rs7072776		10	22032942	G	A	0.712	-0.0219747	0.00281357	5.66e-15	61	-0.0182	0.0201	0.3643
	Smoking initiation	rs7920501		10	10043159	A	T	0.465	-0.0155168	0.00255441	1.25e-09	36.9	0.0022	0.0178	0.9003
	Smoking initiation	rs7921378	ARID5B	10	63674885	C	G	0.482	-0.0233135	0.00254979	6.1e-20	83.6	0.0283	0.0178	0.1121
	Smoking initiation	rs9423279	RP11-285A18.2	10	125680419	G	C	0.645	-0.0185808	0.00266256	3.06e-12	48.7	0.0013	0.028	0.9642
	Smoking initiation	rs1106363	NTM	11	131966264	T	C	0.344579	0.0173746	0.00268095	9.2e-11	42	0.0079	0.0184	0.6661
	Smoking initiation	rs1381775		11	42442826	C	T	0.712	-0.0156147	0.00281357	2.79e-08	30.8	0.0189	0.0197	0.3367
	Smoking initiation	rs1713676	RP11-667M19.5	11	113660576	G	A	0.522512	-0.0167262	0.00255073	5.38e-11	43	-0.0033	0.0178	0.8518
	Smoking initiation	rs1713676	ATF4P4	11	113660576	G	A	0.522512	-0.0167262	0.00255073	5.38e-11	43	-0.0033	0.0178	0.8518
	Smoking initiation	rs2010921	NTM	11	132098205	A	G	0.311	0.0174291	0.00275235	2.47e-10	40.1	0.0112	0.019	0.5573
	Smoking initiation	rs2155646	NCAM1	11	112912811	C	T	0.4	0.0377772	0.00260069	9.44e-48	211	0.0133	0.0182	0.4646
	Smoking initiation	rs2155646	NCAM1	11	112912811	C	T	0.4	0.0377772	0.00260069	9.44e-48	211	0.0133	0.0182	0.4646
	Smoking initiation	rs238896	ZBTB16	11	113994505	A	G	0.49	-0.0168674	0.00254865	3.65e-11	43.8	-0.0019	0.0178	0.9132
	Smoking initiation	rs2939756	RP11-63C8.1	11	41436297	A	G	0.48	-0.0156997	0.00255018	7.45e-10	37.9	-0.0122	0.0178	0.4917
	Smoking initiation	rs2959084	PHF21A	11	46078656	A	G	0.704674	0.0170799	0.00279286	9.82e-10	37.4	0.026	0.0193	0.177
	Smoking initiation	rs3740977	DGKZ	11	46393574	C	T	0.167	0.019474	0.00341596	1.17e-08	32.5	0.0272	0.0245	0.2659
	Smoking initiation	rs540860		11	121530888	G	A	0.543	0.0176086	0.00255762	5.75e-12	47.4	0.0138	0.0178	0.4386
	Smoking initiation	rs586699	FAT3	11	92289734	A	G	0.543	-0.0148033	0.00255762	7.29e-09	33.5	0.0174	0.0178	0.3297
	Smoking initiation	rs61884449	NRXN2	11	64485193	T	C	0.149183	0.0199753	0.00357615	2.32e-08	31.2	0.0001	0.0236	0.9955
	Smoking initiation	rs61886926	RPS6KA4	11	64133552	T	C	0.384	-0.0179401	0.00261962	7.3e-12	46.9	-0.019	0.018	0.2932
	Smoking initiation	rs62618693	QSER1	11	32956492	T	C	0.0428	-0.0352724	0.00629463	2.09e-08	31.4	0.1096	0.0489	0.02514
	Smoking initiation	rs6265	BDNF	11	27679916	T	C	0.188	-0.0292755	0.00326089	2.81e-19	80.6	-0.022	0.0232	0.3438
	Smoking initiation	rs6265	BDNF-AS	11	27679916	T	C	0.188	-0.0292755	0.00326089	2.81e-19	80.6	-0.022	0.0232	0.3438
	Smoking initiation	rs644740	OVOL1	11	65561468	T	C	0.457	-0.0140785	0.00255762	3.67e-08	30.3	-0.0344	0.0178	0.0529
	Smoking initiation	rs76460663	SDHD	11	111979741	G	C	0.041056	-0.04235	0.00642109	4.15e-11	43.5	-0.0827	0.0428	0.05336
	Smoking initiation	rs7929518	EED	11	85980958	G	A	0.773	0.0192363	0.00304152	2.55e-10	40	-0.0175	0.021	0.4049
	Smoking initiation	rs7943721		11	73309393	A	G	0.829	-0.0212136	0.00338391	3.58e-10	39.3	-0.0401	0.0238	0.09199
	Smoking initiation	rs11057005	LMO3	12	16748721	G	A	0.441	-0.0157139	0.00256607	9.12e-10	37.5	0.0014	0.018	0.9362
	Smoking initiation	rs1109480	CABP1	12	121083279	A	G	0.384	-0.0166917	0.00261962	1.84e-10	40.6	-0.0111	0.0184	0.547
	Smoking initiation	rs11611651	GOLGA3	12	133380790	A	G	0.0868	0.0271143	0.00452534	2.05e-09	35.9	0.0123	0.0341	0.7186
	Smoking initiation	rs13906		12	49952394	T	C	0.109	-0.0245297	0.00408829	1.98e-09	36	-0.0532	0.0277	0.05445
	Smoking initiation	rs4759229	ERBB3	12	56474480	G	A	0.656	0.0155696	0.00268202	6.53e-09	33.7	0.0319	0.0186	0.08592
	Smoking initiation	rs7134009		12	75263193	C	T	0.287	-0.0157969	0.00288411	4.3e-08	30	-0.0202	0.0205	0.324
	Smoking initiation	rs77215829	HECTD4	12	112618346	C	A	0.131	-0.0240447	0.00378293	2.02e-10	40.4	0.0087	0.0262	0.7391
	Smoking initiation	rs7969559	CPSF6	12	69655167	G	A	0.713	-0.0170159	0.00281649	1.53e-09	36.5	-0.0392	0.0193	0.04202
	Smoking initiation	rs1108130	LINC00554	13	100648356	A	T	0.212	0.0239436	0.00311718	1.57e-14	59	0.0082	0.0214	0.7023
	Smoking initiation	rs12855717		13	101252635	T	C	0.538	0.0155237	0.00255553	1.22e-09	36.9	0.0159	0.0178	0.3707
	Smoking initiation	rs17197663	POSTN	13	38172867	A	G	0.125	-0.0215874	0.00385243	2.06e-08	31.4	0.001	0.028	0.971
	Smoking initiation	rs1772572		13	81191176	A	C	0.324132	-0.0168681	0.00272209	5.62e-10	38.4	0.0249	0.0187	0.1844
	Smoking initiation	rs4264267	TRPC4	13	38359676	T	C	0.527042	0.0147921	0.00255188	6.82e-09	33.6	-0.0068	0.0178	0.7006
	Smoking initiation	rs4886207	DIAPH3	13	60705792	C	T	0.637	-0.0162467	0.00264954	8.78e-10	37.6	-0.0059	0.0182	0.7456
	Smoking initiation	rs55786907		13	59871584	G	A	0.162492	0.0194452	0.00345369	1.84e-08	31.7	0.0245	0.0239	0.3046
	Smoking initiation	rs61959481		13	55834929	A	G	0.21	-0.0203442	0.00312803	7.95e-11	42.3	-0.0014	0.0359	0.9693
	Smoking initiation	rs7333559		13	100546450	A	G	0.783	-0.0232125	0.00309089	5.94e-14	56.4	-0.0051	0.0224	0.8201
	Smoking initiation	rs75674569	HS6ST3	13	96823724	A	G	0.0997	-0.0253377	0.00425258	2.58e-09	35.5	0.0445	0.0318	0.1614
	Smoking initiation	rs9538162		13	59265043	C	T	0.415874	0.0173792	0.00258499	1.76e-11	45.2	-0.0084	0.018	0.6416
	Smoking initiation	rs9540731	PCDH9	13	66949370	T	C	0.509	-0.0177303	0.00254855	3.42e-12	48.4	-0.0261	0.0177	0.142
	Smoking initiation	rs9545155		13	80191873	C	T	0.478	-0.0160709	0.00255061	3.04e-10	39.7	0.0123	0.0177	0.4882
	Smoking initiation	rs12878369		14	28346502	A	C	0.414762	0.0174373	0.00258792	1.6e-11	45.4	0.0025	0.0183	0.8932
	Smoking initiation	rs1381287	RP11-61O1.1	14	98597552	T	C	0.467	0.0180166	0.00255561	1.81e-12	49.7	0.0204	0.0178	0.2527
	Smoking initiation	rs1811739	RP11-7F17.4	14	77529375	A	G	0.248	0.0182718	0.00295244	5.97e-10	38.3	0.0228	0.0247	0.3566
	Smoking initiation	rs1811739	RP11-7F17.5	14	77529375	A	G	0.248	0.0182718	0.00295244	5.97e-10	38.3	0.0228	0.0247	0.3566
	Smoking initiation	rs2925128		14	98362355	T	C	0.385191	0.0168199	0.00268304	3.67e-10	39.3	0.0382	0.0181	0.03439
	Smoking initiation	rs34940743	NRXN3	14	80102233	G	A	0.346	0.0159249	0.00268034	2.8e-09	35.3	-0.026	0.0189	0.1688
	Smoking initiation	rs55913542	BCL11B	14	99693843	T	G	0.175	0.0185623	0.0033556	3.25e-08	30.6	0.018	0.023	0.4343
	Smoking initiation	rs8005334	NRXN3	14	79563654	G	T	0.36	0.0166734	0.00265629	3.44e-10	39.4	-0.0122	0.019	0.5218
	Smoking initiation	rs9323328		14	58653514	G	A	0.537	-0.014237	0.00255705	2.55e-08	31	-0.0163	0.0177	0.3563
	Smoking initiation	rs1435672	RP11-184D12.1	15	36399479	C	T	0.56	0.0141051	0.00256669	3.82e-08	30.2	-0.0198	0.018	0.2727
	Smoking initiation	rs2289791	SMAD3	15	67476952	T	G	0.247	-0.0177255	0.00295425	2.01e-09	36	-0.0289	0.0211	0.1693
	Smoking initiation	rs281296	CTD-2050N2.1	15	47685010	A	G	0.357	0.0246892	0.00265922	1.59e-20	86.2	0.0269	0.0187	0.1491
	Smoking initiation	rs4310804	NR2F2-AS1	15	96858409	G	C	0.247	-0.0181873	0.00295425	7.55e-10	37.9	0.0366	0.0203	0.07116
	Smoking initiation	rs56902655		15	63898709	G	T	0.136	-0.0218628	0.00371678	4.09e-09	34.6	0.0251	0.0251	0.3171
	Smoking initiation	rs60833441		15	74048768	G	A	0.461	-0.0142766	0.00255593	2.28e-08	31.2	-0.0192	0.0177	0.2804
	Smoking initiation	rs62007780		15	78025464	T	G	0.416	-0.0159133	0.00258488	7.48e-10	37.9	0.0262	0.018	0.1454
	Smoking initiation	rs8027457	IGF1R	15	99204101	C	T	0.511	0.0153138	0.00254876	1.88e-09	36.1	-0.0101	0.0177	0.5671
	Smoking initiation	rs1050847	ZCCHC14	16	87443734	T	C	0.559	-0.01483	0.00256607	7.37e-09	33.4	0.0079	0.0179	0.6593
	Smoking initiation	rs11076962		16	5811367	C	T	0.279	0.0182999	0.00284069	1.2e-10	41.5	-0.0165	0.0199	0.4073
	Smoking initiation	rs1139897	RHOT2	16	720986	A	G	0.23	-0.0240872	0.0030275	1.77e-15	63.3	0.0044	0.0202	0.8268
	Smoking initiation	rs11642231	SPG7	16	89608702	A	G	0.369	-0.0155983	0.00264038	3.44e-09	34.9	0.0093	0.0181	0.6089
	Smoking initiation	rs117657830		16	75766873	G	A	0.0417	-0.0377597	0.00637345	3.18e-09	35.1	-0.0894	0.0491	0.06876
	Smoking initiation	rs12918191		16	50945156	G	A	0.243	-0.019727	0.00297059	3.14e-11	44.1	-0.031	0.0214	0.1473
	Smoking initiation	rs4785187	ZNF423	16	49766772	A	G	0.223	0.0199772	0.00306077	6.55e-11	42.6	-0.0224	0.0207	0.2796
	Smoking initiation	rs4788676	ZFHX3	16	72950468	C	T	0.228528	-0.017745	0.00303434	4.92e-09	34.2	0.0157	0.022	0.4744
	Smoking initiation	rs62052916	AC004158.2	16	72574550	T	A	0.0701	-0.0319138	0.00499018	1.62e-10	40.9	-0.0325	0.0328	0.3224
	Smoking initiation	rs6497840		16	25351633	A	G	0.707	0.0227703	0.00286651	2.01e-15	63.1	0.0512	0.0199	0.0103
	Smoking initiation	rs7188873		16	24727064	G	A	0.612998	0.0202958	0.00261582	8.46e-15	60.2	0.0328	0.0183	0.0724
	Smoking initiation	rs7192140	GRIN2A	16	10173748	C	T	0.498	-0.0168834	0.00254816	3.4e-11	43.9	-0.0193	0.0178	0.2766
	Smoking initiation	rs8050598		16	49891964	T	C	0.254117	0.0186698	0.00292645	1.76e-10	40.7	-0.0091	0.0209	0.6647
	Smoking initiation	rs9302604		16	69576894	G	A	0.435	0.0187095	0.00256995	3.29e-13	53	0.0119	0.0179	0.5046
	Smoking initiation	rs9922607		16	17570220	T	C	0.2	-0.0221593	0.00318518	3.42e-12	48.4	0.0111	0.0244	0.6498
	Smoking initiation	rs9941217		16	18050926	G	C	0.352204	-0.0185567	0.00266733	3.5e-12	48.4	-0.0211	0.0186	0.256
	Smoking initiation	rs11651955		17	16235462	A	G	0.499	-0.0140264	0.00254815	3.74e-08	30.3	-0.0077	0.0177	0.6653
	Smoking initiation	rs17692129	NSF	17	44793283	T	C	0.331	0.0195989	0.00270749	4.57e-13	52.4	-0.0291	0.0188	0.1215
	Smoking initiation	rs2344976	ZNF207	17	30685935	C	T	0.612	-0.0150877	0.00261458	7.98e-09	33.3	-0.0183	0.0183	0.3177
	Smoking initiation	rs2344976	RP11-227G15.3	17	30685935	C	T	0.612	-0.0150877	0.00261458	7.98e-09	33.3	-0.0183	0.0183	0.3177
	Smoking initiation	rs2587507		17	77790135	C	T	0.502	-0.0146602	0.00254816	8.69e-09	33.1	0.0185	0.0176	0.2938
	Smoking initiation	rs28441558	CHD3	17	7803118	C	T	0.0563	-0.035565	0.00552742	1.24e-10	41.4	0.0563	0.037	0.1275
	Smoking initiation	rs4790874	RP11-667K14.5	17	1995177	T	C	0.532	0.0174491	0.00255338	8.43e-12	46.7	0.0326	0.0178	0.06731
	Smoking initiation	rs4790874	SMG6	17	1995177	T	C	0.532	0.0174491	0.00255338	8.43e-12	46.7	0.0326	0.0178	0.06731
	Smoking initiation	rs67777803	SEZ6	17	27323322	T	G	0.172	-0.0246015	0.00337609	3.18e-13	53.1	-0.0304	0.0237	0.1992
	Smoking initiation	rs75919030	CA10	17	50193197	C	T	0.267	-0.0209664	0.00287996	3.35e-13	53	-0.0198	0.0201	0.3234
	Smoking initiation	rs11872397	ZNF407	18	72535282	A	G	0.253	-0.0171139	0.00293071	5.2e-09	34.1	-0.0172	0.0207	0.4056
	Smoking initiation	rs1373178	DCC	18	49967811	G	T	0.588	-0.0203164	0.00258855	4.16e-15	61.6	0.0124	0.0182	0.4961
	Smoking initiation	rs2359180		18	41314171	G	A	0.369	-0.0143894	0.00264038	4.98e-08	29.7	0.115	0.1027	0.2628
	Smoking initiation	rs34342129		18	5872472	C	T	0.509	-0.014281	0.00254855	2.13e-08	31.4	0.0042	0.0177	0.81
	Smoking initiation	rs4476253		18	25253297	A	G	0.24	-0.0184862	0.00298319	5.78e-10	38.4	0.0259	0.0223	0.2456
	Smoking initiation	rs62098013	DCC	18	50863861	A	G	0.365322	0.01771	0.00264593	2.24e-11	44.8	0.0048	0.0186	0.7979
	Smoking initiation	rs67050670		18	39297254	G	A	0.229	-0.0202723	0.00303214	2.34e-11	44.7	-0.023	0.0214	0.2828
	Smoking initiation	rs71367544	RP11-154H12.3	18	77574374	T	C	0.203	0.0205522	0.0031675	8.54e-11	42.1	0.049	0.0215	0.0227
	Smoking initiation	rs72898831		18	42658643	G	A	0.155	-0.0244159	0.00352046	4.14e-12	48.1	-0.0205	0.0247	0.4081
	Smoking initiation	rs72938304	CTD-2008L17.1	18	53661743	A	G	0.113	-0.0272051	0.00402432	1.36e-11	45.7	0.0185	0.0333	0.5788
	Smoking initiation	rs7505855	NOL4	18	31696075	T	C	0.586	-0.0169818	0.00258669	5.31e-11	43.1	0.0033	0.0179	0.8551
	Smoking initiation	rs8096225	LINC00669	18	36921851	C	A	0.703	0.0155245	0.00278829	2.63e-08	31	-0.0161	0.0196	0.4114
	Smoking initiation	rs10853981		19	4965064	A	G	0.33036	0.0147872	0.00270881	4.88e-08	29.8	0.0235	0.0191	0.2181
	Smoking initiation	rs1126757	IL11	19	55879872	T	C	0.473	0.0141623	0.00255187	2.92e-08	30.8	-0.0038	0.0178	0.8292
	Smoking initiation	rs113230003	PGPEP1	19	18460956	A	G	0.255	-0.0188761	0.00292311	1.05e-10	41.7	0.0297	0.0208	0.1536
	Smoking initiation	rs117734003	SYT3	19	51129745	C	G	0.0673	0.0302991	0.00508528	2.57e-09	35.5	-0.032	0.0429	0.456
	Smoking initiation	rs76608582	HDGFRP2	19	4474725	A	C	0.0489	-0.0345493	0.0059078	4.88e-09	34.2	0.0473	0.0441	0.2839
	Smoking initiation	rs8103660	ELL	19	18566395	C	T	0.354431	0.0158026	0.00266352	3.03e-09	35.2	-0.0314	0.0184	0.08738
	Smoking initiation	rs3810496	ZBTB46	20	62406886	C	T	0.619436	0.0158813	0.00262869	1.54e-09	36.5	0.0325	0.0183	0.07542
	Smoking initiation	rs6011779	CHRNA4	20	61984317	T	C	0.806	-0.0191766	0.00322763	2.83e-09	35.3	-0.0398	0.0218	0.06758
	Smoking initiation	rs6050446	ENTPD6	20	25195509	G	A	0.971	0.0544098	0.00761144	8.8e-13	51.1	0.0379	0.0527	0.4721
	Smoking initiation	rs6073075		20	42015801	A	T	0.824	-0.018704	0.00335394	2.44e-08	31.1	-0.0179	0.0242	0.4601
	Smoking initiation	rs910912		20	54462393	C	T	0.739	-0.0167699	0.00290609	7.82e-09	33.3	0.0086	0.0201	0.6677
	Smoking initiation	rs4818005	BRWD1	21	40588819	A	G	0.581	-0.020431	0.00264425	1.09e-14	59.7	0.0154	0.0182	0.3973
	Smoking initiation	rs4818005	TIMM9P2	21	40588819	A	G	0.581	-0.020431	0.00264425	1.09e-14	59.7	0.0154	0.0182	0.3973
	Smoking initiation	rs4822102		22	42698430	T	C	0.618	-0.0165428	0.00262221	2.78e-10	39.8	-0.0059	0.018	0.7445
	Smoking initiation	rs9627272		22	46442288	C	G	0.407	-0.0154737	0.0025934	2.42e-09	35.6	-0.013	0.0197	0.5071
	Type 2 diabetes	rs10159026		1	96404462	C	T	0.7491	0.0273	0.0046	2.041e-09	35.2216	0.0155	0.0207	0.4544
	Type 2 diabetes	rs10737818	TBCE	1	235542023	G	A	0.622	0.0352	0.0052	1.974e-11	45.8225	0.022	0.0187	0.2398
	Type 2 diabetes	rs10889560	LEPR	1	65989878	C	A	0.8891	-0.0376	0.0063	2.049e-09	35.6201	0.0623	0.0321	0.05245
	Type 2 diabetes	rs10916780	LINC01141	1	20707153	G	A	0.2476	-0.0342	0.0046	1.577e-13	55.276	0.0157	0.0226	0.4863
	Type 2 diabetes	rs11240351	CNTN2	1	205044339	G	A	0.4696	0.0256	0.004	1.123e-10	40.96	0.0204	0.018	0.2579
	Type 2 diabetes	rs1127215	PTGFRN	1	117532790	C	T	0.6041	0.0412	0.0039	1.808e-26	111.6	-0.0075	0.0182	0.6783
	Type 2 diabetes	rs11583755		1	6672729	C	A	0.3287	0.0369	0.0041	1.31e-19	81	-0.0137	0.0185	0.4602
	Type 2 diabetes	rs1194592		1	154324384	G	C	0.4687	-0.0242	0.0039	5.015e-10	38.5036	0.0028	0.0179	0.8747
	Type 2 diabetes	rs12041243	MDM4	1	204490470	G	A	0.2426	-0.0293	0.0047	3.257e-10	38.8633	-0.03	0.0221	0.1748
	Type 2 diabetes	rs12116935	RP11-268J15.5	1	36789546	G	A	0.3536	0.0242	0.0043	1.518e-08	31.6733	-0.0001	0.0181	0.9939
	Type 2 diabetes	rs12116935	EVA1B	1	36789546	G	A	0.3536	0.0242	0.0043	1.518e-08	31.6733	-0.0001	0.0181	0.9939
	Type 2 diabetes	rs12128213		1	200197538	G	A	0.4713	-0.0256	0.0042	1.502e-09	37.1519	-0.0404	0.0177	0.0225
	Type 2 diabetes	rs12746673	PLEKHM2	1	16050470	C	A	0.2076	0.0308	0.0049	3.304e-10	39.5102	-0.0305	0.0217	0.1587
	Type 2 diabetes	rs12746673	RP11-288I21.1	1	16050470	C	A	0.2076	0.0308	0.0049	3.304e-10	39.5102	-0.0305	0.0217	0.1587
	Type 2 diabetes	rs1327123		1	184014593	G	C	0.6447	-0.0242	0.0039	6.772e-10	38.5036	-0.0173	0.0183	0.3441
	Type 2 diabetes	rs145904381	BNIPL	1	151017991	C	T	0.0104	-0.1607	0.0221	4.008e-13	52.8746	-0.06	0.0995	0.5466
	Type 2 diabetes	rs197374	FAM212B-AS1	1	112289983	C	T	0.5929	-0.0224	0.0039	7.761e-09	32.9888	-0.0201	0.018	0.2653
	Type 2 diabetes	rs2269247	PGM1	1	64107284	C	T	0.8094	0.0356	0.0049	3.404e-13	52.7847	-0.0417	0.0229	0.06827
	Type 2 diabetes	rs2282456	FAM46C	1	118169463	G	A	0.7154	-0.0351	0.0042	7.426e-17	69.8418	0.005	0.0187	0.79
	Type 2 diabetes	rs2453051	NOTCH2	1	120499573	C	A	0.1522	0.0609	0.0061	1.079e-23	99.6724	-0.0203	0.0277	0.4643
	Type 2 diabetes	rs2453051	AL512503.1	1	120499573	C	A	0.1522	0.0609	0.0061	1.079e-23	99.6724	-0.0203	0.0277	0.4643
	Type 2 diabetes	rs2613499		1	72751552	G	A	0.199	-0.0363	0.0053	1.041e-11	46.9096	0.0073	0.0232	0.7513
	Type 2 diabetes	rs2816177		1	179248952	G	A	0.3994	0.0224	0.0039	6.821e-09	32.9888	-0.0226	0.018	0.2086
	Type 2 diabetes	rs2820446		1	219748818	G	C	0.2993	-0.0407	0.0042	2.294e-22	93.9053	0.0042	0.0193	0.8293
	Type 2 diabetes	rs3020781	PKLR	1	155269776	G	A	0.3719	0.0294	0.0043	7.286e-12	46.7474	-0.0369	0.0199	0.06437
	Type 2 diabetes	rs3020781	PKLR	1	155269776	G	A	0.3719	0.0294	0.0043	7.286e-12	46.7474	-0.0369	0.0199	0.06437
	Type 2 diabetes	rs340874		1	214159256	C	T	0.4991	0.0543	0.0039	6.472e-45	193.852	0.0033	0.0178	0.8514
	Type 2 diabetes	rs348330	ABCB10	1	229672955	G	A	0.4544	0.0497	0.0054	2.805e-20	84.7082	0.0252	0.0186	0.1771
	Type 2 diabetes	rs3753693		1	29060898	C	T	0.549	0.0255	0.004	1.109e-10	40.6406	-0.0062	0.0191	0.7444
	Type 2 diabetes	rs4129858	LAMC1	1	183004334	G	A	0.4167	0.0223	0.0038	4.383e-09	34.4384	0.0113	0.0178	0.5237
	Type 2 diabetes	rs41304257	IPO9	1	201849926	G	A	0.2441	-0.0318	0.0047	8.481e-12	45.7782	-0.018	0.0198	0.3628
	Type 2 diabetes	rs4655617	SGIP1	1	67010654	C	A	0.4786	0.0256	0.004	1.677e-10	40.96	0.0018	0.0179	0.921
	Type 2 diabetes	rs4658234		1	92048779	G	T	0.7716	-0.0295	0.0051	9.114e-09	33.4583	-0.0055	0.0219	0.8009
	Type 2 diabetes	rs539515		1	177889025	C	A	0.2066	0.0358	0.0046	5.404e-15	60.569	-0.0186	0.0222	0.4018
	Type 2 diabetes	rs59020573		1	33196120	G	A	0.9075	-0.0503	0.0088	1.32e-08	32.6716	-0.0343	0.0527	0.5154
	Type 2 diabetes	rs61779284	MACF1	1	39855177	G	A	0.7976	-0.0703	0.0048	1.422e-48	214.5	-0.0472	0.022	0.03165
	Type 2 diabetes	rs61817176	SRGAP2	1	206621028	C	A	0.4527	-0.0263	0.004	3.588e-11	43.2306	0.0048	0.0177	0.7864
	Type 2 diabetes	rs61817176	SRGAP2	1	206621028	C	A	0.4527	-0.0263	0.004	3.588e-11	43.2306	0.0048	0.0177	0.7864
	Type 2 diabetes	rs7546252	DNM3	1	172368310	G	A	0.5727	-0.0262	0.0041	2e-10	40.8352	-0.0052	0.0178	0.7703
	Type 2 diabetes	rs7554251	MTOR	1	11317932	C	T	0.7016	0.0297	0.0045	2.86e-11	43.56	0.0095	0.0201	0.6353
	Type 2 diabetes	rs79090772	FAF1	1	51209148	C	T	0.0971	-0.0728	0.0066	1.295e-28	121.668	0.0548	0.0327	0.09368
	Type 2 diabetes	rs9438610		1	26396065	G	A	0.1966	-0.0313	0.0051	6.737e-10	37.6659	-0.0319	0.0276	0.2471
	Type 2 diabetes	rs10184004		2	165508389	C	T	0.5951	0.0636	0.0041	4.391e-54	240.628	-0.0257	0.0181	0.1543
	Type 2 diabetes	rs10188334		2	653874	C	T	0.8409	0.0544	0.0053	2.472e-24	105.353	-0.0113	0.0235	0.631
	Type 2 diabetes	rs10469860		2	105165674	G	A	0.2755	-0.0238	0.0043	3.842e-08	30.6349	-0.0123	0.0198	0.5342
	Type 2 diabetes	rs11096542		2	18707873	G	A	0.3756	-0.0254	0.0043	3.03e-09	34.8924	0.0093	0.018	0.6051
	Type 2 diabetes	rs113135335	BCL2L11	2	111887754	G	T	0.1038	-0.0533	0.0073	2.103e-13	53.31	-0.0385	0.0288	0.1814
	Type 2 diabetes	rs113414093		2	219859171	G	A	0.9459	-0.0724	0.0128	1.681e-08	31.9932	0.0105	0.0403	0.7945
	Type 2 diabetes	rs1260326	GCKR	2	27730940	C	T	0.5805	0.0625	0.0039	2.159e-57	256.821	-0.0204	0.0183	0.2636
	Type 2 diabetes	rs12986742	LINC01122	2	58975143	C	T	0.4727	0.0353	0.0038	5.525e-21	86.2943	-0.0123	0.0178	0.4899
	Type 2 diabetes	rs12992995		2	175197545	C	A	0.7548	0.0272	0.0048	1.115e-08	32.1111	-0.0132	0.0212	0.5337
	Type 2 diabetes	rs13406280	GALNT3	2	166610827	C	T	0.566	0.0269	0.0039	5.657e-12	47.5746	0.0353	0.0177	0.04662
	Type 2 diabetes	rs13415288	SPHKAP	2	228971884	C	T	0.3654	0.0262	0.004	9.163e-11	42.9025	0.0104	0.0188	0.5803
	Type 2 diabetes	rs1877712	PNKD	2	219168432	G	A	0.4523	0.0211	0.0039	4.668e-08	29.2709	-0.0184	0.0182	0.3118
	Type 2 diabetes	rs243018	AC007381.2	2	60586707	G	C	0.5038	0.0508	0.0039	1.227e-39	169.667	-0.0029	0.018	0.8711
	Type 2 diabetes	rs2723065		2	65279414	G	A	0.3817	-0.0422	0.0039	7.186e-28	117.083	-0.0159	0.0183	0.3849
	Type 2 diabetes	rs28758542	AC142119.1	2	16238001	G	A	0.3408	-0.0256	0.0042	1.671e-09	37.1519	-0.0171	0.0193	0.3752
	Type 2 diabetes	rs2943650		2	227105921	C	T	0.3616	-0.0805	0.0042	1.895e-81	367.361	-0.05	0.0184	0.006618
	Type 2 diabetes	rs305686	KCNH7	2	163623932	C	T	0.6267	0.0294	0.0053	2.287e-08	30.7711	-0.0023	0.0186	0.9006
	Type 2 diabetes	rs34329895	PLEKHM3	2	208870017	G	A	0.5376	-0.0255	0.004	1.44e-10	40.6406	-0.0069	0.0181	0.7019
	Type 2 diabetes	rs34506349	AFF3	2	100598726	G	A	0.9609	0.0665	0.0116	1.035e-08	32.8645	-0.0095	0.042	0.8203
	Type 2 diabetes	rs34845373	DTNB	2	25635771	G	A	0.2557	-0.0334	0.0048	5.258e-12	48.4184	-0.0657	0.0201	0.001086
	Type 2 diabetes	rs3828242	ERBB4	2	212274937	G	A	0.2696	-0.0252	0.0043	6.495e-09	34.3451	0.0045	0.0192	0.8141
	Type 2 diabetes	rs3845843		2	152198598	C	T	0.4918	-0.0264	0.0038	2.389e-12	48.2659	-0.0214	0.0178	0.2309
	Type 2 diabetes	rs4482463		2	205375909	C	A	0.2443	0.0316	0.0056	1.824e-08	31.8418	-0.0384	0.0346	0.2664
	Type 2 diabetes	rs4671799		2	67622243	G	A	0.6669	-0.0262	0.004	5.287e-11	42.9025	-0.068	0.0185	0.0002405
	Type 2 diabetes	rs4673712	AC079610.1	2	213829721	C	T	0.2897	-0.0269	0.0045	1.65e-09	35.7338	0.0087	0.0195	0.6543
	Type 2 diabetes	rs4832290	KDM3A	2	86707504	C	T	0.7645	-0.0267	0.0049	3.942e-08	29.6914	-0.0068	0.023	0.7666
	Type 2 diabetes	rs5010712	EML6	2	55157914	G	A	0.8124	0.03	0.0051	2.862e-09	34.6021	0.0395	0.025	0.114
	Type 2 diabetes	rs66877183	EPC2	2	149428856	T	A	0.4255	-0.0501	0.009	3.009e-08	30.9878	0.0114	0.0296	0.6993
	Type 2 diabetes	rs6710938	RBMS1	2	161333872	C	A	0.228	-0.0342	0.0046	1.642e-13	55.276	0.014	0.021	0.5054
	Type 2 diabetes	rs6712905		2	196952010	C	T	0.3181	0.0279	0.0042	2.067e-11	44.1276	-0.038	0.0202	0.05972
	Type 2 diabetes	rs6714523		2	203235139	G	A	0.8807	-0.0401	0.0061	6.285e-11	43.2145	0.0148	0.0273	0.5892
	Type 2 diabetes	rs6715901	TTN	2	179650954	G	A	0.5728	0.023	0.004	1.167e-08	33.0625	0.0221	0.0177	0.2126
	Type 2 diabetes	rs6716394		2	146350724	G	A	0.4844	0.0275	0.0037	1.462e-13	55.2411	0.0224	0.0178	0.2096
	Type 2 diabetes	rs6741676		2	181618654	G	A	0.3067	-0.0324	0.0042	6.516e-15	59.5102	-0.0007	0.0193	0.9719
	Type 2 diabetes	rs72803684	KIF3C	2	26192802	C	T	0.9555	-0.0666	0.0115	6.073e-09	33.5392	-0.055	0.0437	0.2087
	Type 2 diabetes	rs74677818	TMEM87B	2	112823114	C	T	0.8646	-0.0357	0.006	2.882e-09	35.4025	-0.0228	0.0279	0.4128
	Type 2 diabetes	rs76675804	THADA	2	43611883	C	T	0.0941	-0.1208	0.0074	1.29e-59	266.484	0.0067	0.0321	0.8349
	Type 2 diabetes	rs77424687		2	37204168	C	T	0.6959	0.0274	0.0046	2.895e-09	35.4802	0.0037	0.0219	0.8657
	Type 2 diabetes	rs838720	DGKD	2	234303281	G	C	0.384	0.034	0.0039	4.309e-18	76.0026	0.0047	0.018	0.7954
	Type 2 diabetes	rs9308614		2	121337196	G	A	0.1338	-0.057	0.0058	4.511e-23	96.5815	-0.0177	0.0249	0.4787
	Type 2 diabetes	rs11708067	ADCY5	3	123065778	G	A	0.2229	-0.0804	0.005	1.626e-57	258.566	-0.0017	0.0214	0.9379
	Type 2 diabetes	rs11929640	SIDT1	3	113288430	G	A	0.6454	-0.0245	0.0042	8.51e-09	34.0278	-0.0096	0.0201	0.6342
	Type 2 diabetes	rs12494424		3	70520917	G	C	0.9582	-0.0656	0.0117	2.339e-08	31.4366	-0.0952	0.043	0.02701
	Type 2 diabetes	rs13059382	CASR	3	121961461	G	T	0.7216	0.0356	0.0059	1.404e-09	36.4079	0.0109	0.0325	0.7362
	Type 2 diabetes	rs13094957	UBE2E2	3	23457080	C	T	0.2196	-0.0637	0.0047	2.348e-42	183.689	-0.0095	0.0208	0.6471
	Type 2 diabetes	rs13099581		3	168226052	C	T	0.8192	0.0371	0.0058	1.276e-10	40.9159	-0.0239	0.0254	0.347
	Type 2 diabetes	rs13434089	ATXN7	3	63948566	C	T	0.2034	-0.0607	0.0052	4.447e-31	136.261	0.0286	0.0256	0.2647
	Type 2 diabetes	rs1470560		3	35670150	G	A	0.6433	-0.0245	0.004	1.22e-09	37.5156	0.0055	0.0184	0.7643
	Type 2 diabetes	rs17036160		3	12329783	C	T	0.8874	0.1007	0.0065	1.538e-53	240.012	-0.0678	0.0257	0.008348
	Type 2 diabetes	rs2255703	PLXND1	3	129293256	C	T	0.404	-0.0256	0.0039	3.698e-11	43.0874	-0.0369	0.0185	0.04601
	Type 2 diabetes	rs28712435		3	149221563	C	T	0.5483	0.0254	0.0039	6.104e-11	42.4168	-0.0001	0.0177	0.9977
	Type 2 diabetes	rs2872246		3	183738460	C	A	0.5962	-0.0266	0.004	2.558e-11	44.2225	0.0088	0.0178	0.621
	Type 2 diabetes	rs3872707	SETD5	3	9514016	G	A	0.844	-0.037	0.0054	9.755e-12	46.9479	-0.0254	0.0276	0.3582
	Type 2 diabetes	rs56243018		3	141101839	C	A	0.046	-0.0833	0.0104	8.89e-16	64.1539	-0.009	0.0432	0.8349
	Type 2 diabetes	rs59489841	NLGN1	3	173710695	C	T	0.7015	0.0235	0.0042	3.148e-08	31.3067	0.0089	0.0203	0.6618
	Type 2 diabetes	rs61579137	EHHADH-AS1	3	184882015	G	A	0.6599	-0.0309	0.0047	5.053e-11	43.2236	-0.0154	0.0248	0.5355
	Type 2 diabetes	rs62255926	RFT1	3	53125429	T	A	0.2629	-0.0252	0.0046	4.215e-08	30.0113	0.0087	0.0193	0.6512
	Type 2 diabetes	rs62255926	RP11-894J14.5	3	53125429	T	A	0.2629	-0.0252	0.0046	4.215e-08	30.0113	0.0087	0.0193	0.6512
	Type 2 diabetes	rs62271373		3	150066540	T	A	0.946	-0.0645	0.0101	1.412e-10	40.7828	-0.0273	0.0409	0.504
	Type 2 diabetes	rs6549112		3	86756871	G	T	0.3328	-0.0268	0.004	1.587e-11	44.89	-0.0084	0.0186	0.653
	Type 2 diabetes	rs667920	STAG1	3	136069472	G	T	0.2332	-0.0324	0.0045	5.827e-13	51.84	-0.0053	0.0222	0.8117
	Type 2 diabetes	rs66815886	ADAMTS9-AS2	3	64703394	G	T	0.6877	0.04	0.0042	1.033e-21	90.7029	0.0079	0.0203	0.6971
	Type 2 diabetes	rs6766859		3	138055136	C	T	0.3864	0.0275	0.004	8.121e-12	47.2656	-0.0008	0.0185	0.9654
	Type 2 diabetes	rs6777684		3	187741842	G	A	0.6279	0.0548	0.0044	1.537e-35	155.116	0.0136	0.0182	0.4542
	Type 2 diabetes	rs6792892	RBM6	3	49995518	C	T	0.4822	0.0306	0.004	1.356e-14	58.5225	0.0021	0.0177	0.9061
	Type 2 diabetes	rs73146095	RP11-159G9.5	3	88130136	C	T	0.9016	0.0406	0.007	7.906e-09	33.64	0.0879	0.0305	0.003989
	Type 2 diabetes	rs76263492	CACNA2D3	3	54828827	G	T	0.9579	-0.0675	0.0114	3.234e-09	35.0589	-0.0894	0.0501	0.07427
	Type 2 diabetes	rs7633673	MBNL1	3	152084243	G	A	0.5904	0.0306	0.0038	8.205e-16	64.8449	0.0466	0.0186	0.01238
	Type 2 diabetes	rs7645613		3	115063672	C	T	0.3572	0.034	0.0048	1.517e-12	50.1736	-0.0368	0.0253	0.146
	Type 2 diabetes	rs8192675	SLC2A2	3	170724883	C	T	0.3167	-0.0452	0.0042	3.849e-27	115.819	0.0115	0.0195	0.5573
	Type 2 diabetes	rs853866		3	71648868	T	A	0.6109	0.0244	0.0044	2.722e-08	30.7521	-0.002	0.018	0.9124
	Type 2 diabetes	rs924753		3	15706124	G	A	0.4649	0.0263	0.0039	1.15e-11	45.476	0.0057	0.0181	0.753
	Type 2 diabetes	rs978444		3	93981060	G	T	0.4136	0.0229	0.0039	3.524e-09	34.478	0.0044	0.0179	0.8036
	Type 2 diabetes	rs9814945	SHQ1	3	72803590	C	T	0.7128	-0.0316	0.0048	3.303e-11	43.3403	-0.0064	0.02	0.7471
	Type 2 diabetes	rs9857204	CPNE4	3	131750844	G	A	0.7085	-0.0272	0.0043	2.173e-10	40.013	0.0275	0.0192	0.1521
	Type 2 diabetes	rs9859406	IGF2BP2	3	185534482	G	A	0.6476	-0.1117	0.004	2.01e-169	779.806	-0.0069	0.0192	0.721
	Type 2 diabetes	rs9869477	LINC00693	3	28731810	G	A	0.562	0.0226	0.0038	4.121e-09	35.3712	-0.0051	0.0177	0.7755
	Type 2 diabetes	rs9872347		3	195831237	C	T	0.6736	0.0318	0.0042	5.438e-14	57.3265	-0.0226	0.0187	0.226
	Type 2 diabetes	rs9873519	SLC12A8	3	124921457	C	T	0.5288	-0.0373	0.0038	2.531e-22	96.3497	0.012	0.0178	0.5005
	Type 2 diabetes	rs10937721		4	6306763	G	C	0.3904	-0.0755	0.0043	7.196e-70	308.288	-0.0249	0.018	0.1671
	Type 2 diabetes	rs10938398		4	45186139	G	A	0.6065	-0.0445	0.0039	1.488e-30	130.194	0.0036	0.0179	0.8395
	Type 2 diabetes	rs117233795	RP11-42A4.1	4	85297954	C	T	0.9555	0.1426	0.0201	1.442e-12	50.3323	0.1087	0.0646	0.09253
	Type 2 diabetes	rs12505942	MAML3	4	140906390	C	T	0.3133	-0.0294	0.0042	1.834e-12	49	-0.0289	0.0186	0.1197
	Type 2 diabetes	rs13107325	SLC39A8	4	103188709	C	T	0.9265	-0.0473	0.0086	3.271e-08	30.25	-0.0146	0.042	0.7278
	Type 2 diabetes	rs17035289		4	106048291	C	T	0.2062	0.0357	0.0048	1.534e-13	55.3164	-0.0051	0.0229	0.8241
	Type 2 diabetes	rs1996617		4	52798624	C	T	0.3914	0.0289	0.004	6.541e-13	52.2006	0.0077	0.0195	0.695
	Type 2 diabetes	rs2125799	GUCY1B3	4	156697784	C	T	0.3305	0.0244	0.0041	3.566e-09	35.417	0.0313	0.0186	0.0921
	Type 2 diabetes	rs2169033		4	18044357	C	T	0.34	-0.0325	0.0041	1.419e-15	62.8346	0.0056	0.0192	0.7704
	Type 2 diabetes	rs28408270	RP11-363G15.2	4	95114572	G	T	0.4896	0.0239	0.0039	1.07e-09	37.5549	-0.0277	0.0177	0.118
	Type 2 diabetes	rs28819812		4	157652753	C	A	0.6586	0.033	0.0042	2.551e-15	61.7347	-0.0077	0.0208	0.7124
	Type 2 diabetes	rs2952858	RP11-422J15.1	4	130786346	G	A	0.5987	-0.0237	0.0041	1.117e-08	33.414	0.0294	0.0199	0.1389
	Type 2 diabetes	rs34617913		4	44503503	G	A	0.2966	-0.0239	0.0043	2.898e-08	30.8929	-0.0251	0.0212	0.2373
	Type 2 diabetes	rs35901985	SORBS2	4	186580062	G	A	0.1853	-0.0332	0.0053	2.596e-10	39.2396	-0.0124	0.0237	0.6022
	Type 2 diabetes	rs362307	HTT	4	3241845	C	T	0.9265	-0.048	0.0087	3.257e-08	30.44	0.0126	0.0344	0.7142
	Type 2 diabetes	rs4440243	ART3	4	77017680	C	T	0.4217	-0.0246	0.0043	9.947e-09	32.729	0.0094	0.0178	0.5989
	Type 2 diabetes	rs4833687	PRDM5	4	121765788	C	T	0.7415	-0.0267	0.0045	2.763e-09	35.2044	0.0058	0.0215	0.7862
	Type 2 diabetes	rs4834232	LARP1B	4	129024273	C	T	0.787	-0.0272	0.0047	9.422e-09	33.4921	-0.0055	0.0214	0.7985
	Type 2 diabetes	rs55691245	ACSL1	4	185716100	G	A	0.8671	0.0561	0.0064	1.77e-18	76.8362	0.0116	0.0266	0.6626
	Type 2 diabetes	rs56337234		4	1784403	C	T	0.4958	0.0426	0.0041	3.098e-25	107.957	0.0396	0.0179	0.02684
	Type 2 diabetes	rs6813195		4	153520475	C	T	0.6486	0.0463	0.004	7.645e-31	133.981	0.0253	0.0196	0.1978
	Type 2 diabetes	rs6835992		4	76496817	G	A	0.7049	0.0287	0.0044	5.644e-11	42.546	0.0219	0.0195	0.2625
	Type 2 diabetes	rs730831	CTBP1	4	1240299	G	T	0.1945	-0.0878	0.0072	4.813e-34	148.704	0.005	0.0446	0.9106
	Type 2 diabetes	rs73221116	PCGF3	4	720681	G	A	0.9577	-0.0955	0.0106	2.059e-19	81.1699	0.0412	0.0432	0.3404
	Type 2 diabetes	rs7659468	SLC9B1	4	103895317	G	T	0.4984	-0.0287	0.0037	1.43e-14	60.1673	-0.0156	0.0234	0.5042
	Type 2 diabetes	rs7664347	SLIT2	4	20265535	C	T	0.6601	-0.0234	0.0041	9.517e-09	32.5735	-0.0005	0.0185	0.9793
	Type 2 diabetes	rs7674402	MOB1B	4	71835822	G	A	0.7719	-0.0523	0.0064	3.978e-16	66.7795	0.013	0.0466	0.7803
	Type 2 diabetes	rs993380	SCD5	4	83584496	G	A	0.6352	-0.0272	0.0039	3.695e-12	48.6417	0.0278	0.0185	0.1321
	Type 2 diabetes	rs9991328	FAM13A	4	89713121	C	T	0.4796	-0.0227	0.0038	2.369e-09	35.6849	-0.0073	0.0177	0.6785
	Type 2 diabetes	rs114136102		5	36084426	C	T	0.0384	0.0631	0.0114	2.809e-08	30.6372	0.0498	0.0446	0.2643
	Type 2 diabetes	rs12187734		5	51763665	C	T	0.5665	0.0287	0.0039	2.183e-13	54.1545	0.0073	0.0177	0.6808
	Type 2 diabetes	rs144052331		5	122650885	C	T	0.0539	-0.0709	0.0098	3.968e-13	52.3408	0.0163	0.0457	0.7212
	Type 2 diabetes	rs1650505		5	158029734	G	A	0.7722	-0.0409	0.0045	1.689e-19	82.6079	0.0451	0.023	0.0498
	Type 2 diabetes	rs217256		5	137431501	C	T	0.4926	0.021	0.0037	1.356e-08	32.2133	-0.0041	0.0177	0.8173
	Type 2 diabetes	rs2591392	JMY	5	78546293	G	A	0.6247	0.0306	0.0039	1.885e-15	61.5621	-0.037	0.0181	0.04124
	Type 2 diabetes	rs261967		5	95850250	C	A	0.414	0.0235	0.0038	8.046e-10	38.2445	-0.0135	0.0179	0.4506
	Type 2 diabetes	rs2662390	RAB3C	5	58132702	C	T	0.7419	-0.0276	0.0048	1.033e-08	33.0625	0.0252	0.0232	0.2759
	Type 2 diabetes	rs2913873	RANBP17	5	170683134	G	A	0.1435	-0.0316	0.0056	1.531e-08	31.8418	0.0026	0.0246	0.9173
	Type 2 diabetes	rs302395		5	151324600	G	T	0.3221	0.0232	0.0041	1.48e-08	32.019	0.024	0.0184	0.191
	Type 2 diabetes	rs329118		5	133861663	C	T	0.5849	-0.0281	0.0038	2.004e-13	54.6821	0.024	0.0179	0.1807
	Type 2 diabetes	rs34341	ANKDD1B	5	74934009	T	A	0.5248	0.0403	0.0039	4.926e-25	106.778	0.0049	0.0179	0.7823
	Type 2 diabetes	rs4343858	NSD1	5	176679407	G	A	0.7216	0.0295	0.0045	5.38e-11	42.9753	0.0512	0.0216	0.01782
	Type 2 diabetes	rs4479849		5	44644006	G	A	0.5861	-0.0258	0.0039	2.644e-11	43.7633	-0.0158	0.0181	0.3849
	Type 2 diabetes	rs464605		5	55807370	C	T	0.3465	-0.07	0.0041	8.037e-66	291.493	-0.0378	0.02	0.05846
	Type 2 diabetes	rs4865796	ARL15	5	53272664	G	A	0.2906	-0.0481	0.0042	5.433e-30	131.157	0.0121	0.019	0.5255
	Type 2 diabetes	rs4976033		5	67714246	G	A	0.4337	0.0251	0.0039	1.002e-10	41.4208	0.013	0.0194	0.5028
	Type 2 diabetes	rs6870983	TMEM161B-AS1	5	87697533	C	T	0.7415	0.0287	0.0049	6.318e-09	34.3061	-0.0331	0.0221	0.134
	Type 2 diabetes	rs6885157	MGAT1	5	180226516	G	T	0.7828	0.0372	0.0068	4.706e-08	29.9273	-0.0442	0.0272	0.1035
	Type 2 diabetes	rs6897117	SLC38A9	5	54986775	C	T	0.7055	-0.0234	0.0042	1.948e-08	31.0408	0.0037	0.0194	0.8477
	Type 2 diabetes	rs75432112	CTC-503K11.2	5	102586407	G	A	0.9536	-0.1319	0.0104	6.413e-37	160.851	-0.01	0.0416	0.8096
	Type 2 diabetes	rs75432112	CTC-503K11.2	5	102586407	G	A	0.9536	-0.1319	0.0104	6.413e-37	160.851	-0.01	0.0416	0.8096
	Type 2 diabetes	rs7732130		5	76435004	G	A	0.2954	0.0554	0.0047	2.208e-32	138.939	-0.0353	0.0197	0.07317
	Type 2 diabetes	rs10440833	CDKAL1	6	20688121	T	A	0.7028	-0.1286	0.0041	1e-200	983.817	0.0329	0.0209	0.1154
	Type 2 diabetes	rs10806906	RP1-167F1.2	6	19751516	C	T	0.4479	0.0223	0.0039	1.01e-08	32.6949	0.0258	0.0177	0.145
	Type 2 diabetes	rs11155073		6	139837128	C	T	0.5159	-0.0275	0.0039	1.409e-12	49.7206	-0.0544	0.0213	0.01067
	Type 2 diabetes	rs11759026		6	126792095	G	A	0.3164	0.0585	0.0057	1.166e-24	105.332	0.0276	0.021	0.187
	Type 2 diabetes	rs16881572		6	51413013	G	A	0.9448	-0.0681	0.011	5.678e-10	38.3274	-0.0303	0.0571	0.5953
	Type 2 diabetes	rs2031847		6	41864441	G	C	0.9668	-0.0752	0.0133	1.441e-08	31.9692	0.0173	0.0692	0.8024
	Type 2 diabetes	rs2394186		6	29816421	G	A	0.2192	-0.0271	0.0048	1.882e-08	31.8754	0.0051	0.0239	0.8297
	Type 2 diabetes	rs2394186		6	29816421	G	A	0.2192	-0.0271	0.0048	1.882e-08	31.8754	0.0051	0.0239	0.8297
	Type 2 diabetes	rs2394186		6	29816421	G	A	0.2192	-0.0271	0.0048	1.882e-08	31.8754	0.0051	0.0239	0.8297
	Type 2 diabetes	rs2394186		6	29816421	G	A	0.2192	-0.0271	0.0048	1.882e-08	31.8754	0.0051	0.0239	0.8297
	Type 2 diabetes	rs2394186		6	29816421	G	A	0.2192	-0.0271	0.0048	1.882e-08	31.8754	0.0051	0.0239	0.8297
	Type 2 diabetes	rs2394186		6	29816421	G	A	0.2192	-0.0271	0.0048	1.882e-08	31.8754	0.0051	0.0239	0.8297
	Type 2 diabetes	rs2394186		6	29816421	G	A	0.2192	-0.0271	0.0048	1.882e-08	31.8754	0.0051	0.0239	0.8297
	Type 2 diabetes	rs2394186		6	29816421	G	A	0.2192	-0.0271	0.0048	1.882e-08	31.8754	0.0051	0.0239	0.8297
	Type 2 diabetes	rs2608953	MED23	6	131926334	C	T	0.7889	-0.0348	0.005	3.33e-12	48.4416	0.0146	0.023	0.5263
	Type 2 diabetes	rs2876354	RPL35AP3	6	137295352	C	T	0.5168	0.0465	0.0038	1.431e-34	149.74	-0.0104	0.0191	0.5878
	Type 2 diabetes	rs3130931	POU5F1	6	31134888	C	T	0.6765	0.0482	0.0041	2.341e-32	138.206	-0.0762	0.019	5.764e-05
	Type 2 diabetes	rs3130931	POU5F1	6	31134888	C	T	0.6765	0.0482	0.0041	2.341e-32	138.206	-0.0762	0.019	5.764e-05
	Type 2 diabetes	rs3130931	POU5F1	6	31134888	C	T	0.6765	0.0482	0.0041	2.341e-32	138.206	-0.0762	0.019	5.764e-05
	Type 2 diabetes	rs3130931	POU5F1	6	31134888	C	T	0.6765	0.0482	0.0041	2.341e-32	138.206	-0.0762	0.019	5.764e-05
	Type 2 diabetes	rs3130931	POU5F1	6	31134888	C	T	0.6765	0.0482	0.0041	2.341e-32	138.206	-0.0762	0.019	5.764e-05
	Type 2 diabetes	rs3130931	POU5F1	6	31134888	C	T	0.6765	0.0482	0.0041	2.341e-32	138.206	-0.0762	0.019	5.764e-05
	Type 2 diabetes	rs3130931	POU5F1	6	31134888	C	T	0.6765	0.0482	0.0041	2.341e-32	138.206	-0.0762	0.019	5.764e-05
	Type 2 diabetes	rs33959228	ZNF76	6	35259397	C	T	0.9785	0.0915	0.0155	3.391e-09	34.8481	0.0328	0.0591	0.5793
	Type 2 diabetes	rs34247110		6	39282371	G	A	0.5159	-0.0305	0.0038	2.074e-15	64.4217	0.0105	0.0177	0.5538
	Type 2 diabetes	rs34298980	LRFN2	6	40409243	C	T	0.4713	-0.0354	0.0055	1.166e-10	41.4268	-0.0072	0.03	0.8099
	Type 2 diabetes	rs35164294		6	130265266	G	T	0.9288	-0.0525	0.0092	1.346e-08	32.5644	-0.0426	0.0387	0.2711
	Type 2 diabetes	rs3798519	TFAP2B	6	50788778	C	A	0.2086	0.0474	0.0047	5.596e-24	101.709	0.0005	0.0241	0.9831
	Type 2 diabetes	rs4709746	RP1-230L10.1	6	164133001	C	T	0.866	0.0565	0.0059	1.515e-21	91.705	-0.0366	0.0276	0.1843
	Type 2 diabetes	rs501470	SLC22A3	6	160770918	G	T	0.4559	-0.032	0.0038	1.616e-17	70.9141	-0.0199	0.0177	0.261
	Type 2 diabetes	rs538801	SUPT3H	6	44875762	T	A	0.4302	-0.0211	0.0039	4.718e-08	29.2709	-0.021	0.0177	0.2344
	Type 2 diabetes	rs727734	JARID2	6	15475051	T	A	0.2363	-0.0292	0.0045	6.68e-11	42.1057	-0.0396	0.0207	0.0557
	Type 2 diabetes	rs72846863	RP1-90K10.4	6	36911274	G	A	0.8557	0.0335	0.0061	4.634e-08	30.1599	0.0115	0.0304	0.706
	Type 2 diabetes	rs75080135	GGNBP1	6	33552707	C	A	0.2074	-0.0357	0.0049	2.402e-13	53.0816	-0.0111	0.0217	0.6082
	Type 2 diabetes	rs7742292	NHSL1	6	138864489	C	T	0.4778	0.0261	0.004	5.058e-11	42.5756	0.0043	0.0181	0.8127
	Type 2 diabetes	rs7752666		6	107445266	C	T	0.7047	0.0305	0.0043	1.661e-12	50.311	-0.0198	0.0189	0.2942
	Type 2 diabetes	rs7752666		6	107445266	C	T	0.7047	0.0305	0.0043	1.661e-12	50.311	-0.0198	0.0189	0.2942
	Type 2 diabetes	rs7758002		6	153440770	G	T	0.5238	-0.0317	0.0039	4.632e-16	66.0677	-0.0024	0.018	0.8949
	Type 2 diabetes	rs7758115	RP11-624M8.1	6	126061502	G	A	0.4997	-0.0232	0.0039	3.693e-09	35.3872	-0.0088	0.0177	0.6187
	Type 2 diabetes	rs80196932		6	117996631	C	T	0.1828	-0.0479	0.0053	9.733e-20	81.6807	-0.0185	0.0241	0.4413
	Type 2 diabetes	rs9257408		6	28926220	G	C	0.4934	-0.0314	0.0049	1.991e-10	41.0646	0.005	0.0194	0.798
	Type 2 diabetes	rs9257408		6	28926220	G	C	0.4934	-0.0314	0.0049	1.991e-10	41.0646	0.005	0.0194	0.798
	Type 2 diabetes	rs9257408		6	28926220	G	C	0.4934	-0.0314	0.0049	1.991e-10	41.0646	0.005	0.0194	0.798
	Type 2 diabetes	rs9257408		6	28926220	G	C	0.4934	-0.0314	0.0049	1.991e-10	41.0646	0.005	0.0194	0.798
	Type 2 diabetes	rs9257408		6	28926220	G	C	0.4934	-0.0314	0.0049	1.991e-10	41.0646	0.005	0.0194	0.798
	Type 2 diabetes	rs9358912		6	26211146	G	T	0.6514	0.0249	0.0045	2.275e-08	30.6178	-0.0173	0.0237	0.4658
	Type 2 diabetes	rs9370243		6	53789830	G	T	0.8339	-0.0394	0.0061	1.027e-10	41.7189	-0.0686	0.0313	0.02848
	Type 2 diabetes	rs9379084	RREB1	6	7231843	G	A	0.843	0.0715	0.0062	5.306e-31	132.993	-0.0416	0.0287	0.1471
	Type 2 diabetes	rs9390022		6	143056556	C	T	0.3361	-0.0306	0.0041	4.999e-14	55.7026	-0.0103	0.0183	0.574
	Type 2 diabetes	rs9449295		6	64163807	C	T	0.5169	0.0216	0.0039	4.028e-08	30.6746	-0.0137	0.0178	0.4412
	Type 2 diabetes	rs9472139		6	43813711	G	C	0.7397	-0.0376	0.0044	1.441e-17	73.0248	-0.0283	0.0193	0.1435
	Type 2 diabetes	rs10228796		7	15064190	G	C	0.5666	0.0672	0.0038	2e-71	312.731	-0.005	0.0178	0.7806
	Type 2 diabetes	rs12539264		7	48839003	G	A	0.2656	0.029	0.0045	8.568e-11	41.5309	0.0314	0.02	0.1161
	Type 2 diabetes	rs12667919		7	131574608	C	A	0.7087	-0.0256	0.0047	3.624e-08	29.6677	-0.0124	0.0207	0.5488
	Type 2 diabetes	rs12669521	RP5-899E9.1	7	77047102	G	A	0.2961	-0.0263	0.0044	2.843e-09	35.7278	0.0019	0.0192	0.9226
	Type 2 diabetes	rs13237518	TMEM106B	7	12269593	C	A	0.5207	-0.0283	0.0038	1.988e-13	55.4633	-0.0295	0.0181	0.1029
	Type 2 diabetes	rs13238568	GTF2I	7	74076493	G	A	0.381	0.0248	0.0041	1.718e-09	36.5877	0.0087	0.0185	0.6384
	Type 2 diabetes	rs13238568	GTF2I	7	74076493	G	A	0.381	0.0248	0.0041	1.718e-09	36.5877	0.0087	0.0185	0.6384
	Type 2 diabetes	rs17439448	AC005160.3	7	40816653	C	T	0.8842	-0.0393	0.0067	3.739e-09	34.4061	-0.0551	0.0289	0.05709
	Type 2 diabetes	rs17439448	SUGCT	7	40816653	C	T	0.8842	-0.0393	0.0067	3.739e-09	34.4061	-0.0551	0.0289	0.05709
	Type 2 diabetes	rs187653072	DNAJC2	7	102976385	C	T	0.0271	0.0967	0.0138	2.223e-12	49.1015	0.0377	0.0498	0.4492
	Type 2 diabetes	rs1922879	CNTNAP2	7	147658539	G	A	0.6293	0.023	0.0041	2.114e-08	31.4694	0.022	0.0185	0.2351
	Type 2 diabetes	rs2188848		7	23884697	G	A	0.2109	-0.0325	0.0048	1.172e-11	45.8442	0.0087	0.0228	0.7017
	Type 2 diabetes	rs243513	CUL1	7	148429806	G	A	0.71	0.0232	0.0043	4.691e-08	29.1098	-0.0355	0.0189	0.05996
	Type 2 diabetes	rs3735491		7	45116468	C	A	0.6921	-0.025	0.0043	7.069e-09	33.8021	-0.0401	0.0236	0.08837
	Type 2 diabetes	rs3779272	MAGI2	7	77828991	T	A	0.5782	0.0213	0.0038	1.323e-08	31.419	0.0189	0.0181	0.2962
	Type 2 diabetes	rs38221		7	15926228	C	T	0.764	-0.0286	0.0047	1.514e-09	37.0285	0.0076	0.0208	0.716
	Type 2 diabetes	rs3996350		7	130427057	G	C	0.5585	0.0347	0.0039	1.178e-18	79.1644	-0.0227	0.0178	0.2013
	Type 2 diabetes	rs3996350		7	130427057	G	C	0.5585	0.0347	0.0039	1.178e-18	79.1644	-0.0227	0.0178	0.2013
	Type 2 diabetes	rs4252505	TRPV5	7	142607301	G	A	0.1846	0.0413	0.007	4.522e-09	34.81	0.0252	0.0332	0.4478
	Type 2 diabetes	rs4252505	TRPV5	7	142607301	G	A	0.1846	0.0413	0.007	4.522e-09	34.81	0.0252	0.0332	0.4478
	Type 2 diabetes	rs506597		7	100313420	G	A	0.8812	0.041	0.0064	1.513e-10	41.04	-0.0247	0.0265	0.3515
	Type 2 diabetes	rs583769		7	18331915	G	A	0.7164	-0.0307	0.0043	7.78e-13	50.973	-0.0015	0.0206	0.943
	Type 2 diabetes	rs60251368	BRAF	7	140522073	G	A	0.0681	0.0549	0.0078	2.18e-12	49.5399	-0.0286	0.04	0.4747
	Type 2 diabetes	rs62452060		7	4683572	G	A	0.8638	-0.0354	0.0059	1.712e-09	36	-0.0137	0.025	0.5833
	Type 2 diabetes	rs62492368	AOC1	7	150537635	G	A	0.5958	-0.0311	0.0041	1.541e-14	57.5378	-0.0346	0.0191	0.06914
	Type 2 diabetes	rs6946660	UBE3C	7	156948648	C	T	0.4145	-0.0472	0.0039	3.324e-33	146.472	0.009	0.0188	0.6319
	Type 2 diabetes	rs6956980		7	89803634	C	T	0.4669	0.0284	0.0038	9.546e-14	55.856	-0.0022	0.0178	0.9032
	Type 2 diabetes	rs6972291		7	55802063	C	T	0.3457	0.0283	0.0048	2.496e-09	34.7609	-0.0125	0.0225	0.5768
	Type 2 diabetes	rs6975279	AUTS2	7	69649683	C	A	0.7117	-0.0431	0.0042	4.089e-25	105.307	0.0408	0.0201	0.04216
	Type 2 diabetes	rs6976111	CTTNBP2	7	117495667	C	A	0.7218	-0.0258	0.0046	1.514e-08	31.4575	0.0194	0.0204	0.3418
	Type 2 diabetes	rs6978327	AOAH	7	36742886	C	T	0.4111	-0.0233	0.004	4.792e-09	33.9306	0.0064	0.018	0.7209
	Type 2 diabetes	rs730497		7	44223721	G	A	0.8275	-0.0552	0.005	9.31e-29	121.882	-0.0328	0.0247	0.1835
	Type 2 diabetes	rs73121277	DDC	7	50577968	C	T	0.2966	0.026	0.0042	7.399e-10	38.322	0.0022	0.0193	0.9085
	Type 2 diabetes	rs73184014	LHFPL3	7	104516274	G	A	0.2094	-0.0298	0.0052	1.173e-08	32.8417	-0.0137	0.0215	0.5245
	Type 2 diabetes	rs860262	JAZF1	7	28194397	C	A	0.5683	0.0747	0.0039	2.924e-82	366.87	-0.0174	0.0176	0.3243
	Type 2 diabetes	rs917195	CRHR2	7	30728452	C	T	0.7224	0.0424	0.0046	1.489e-20	84.9603	0.0271	0.0216	0.2105
	Type 2 diabetes	rs10096633		8	19830921	C	T	0.8211	0.033	0.0054	8.076e-10	37.3457	-0.0468	0.0278	0.09152
	Type 2 diabetes	rs10101067	RP11-1102P16.1	8	72407374	G	C	0.9141	-0.0391	0.0069	1.277e-08	32.1111	-0.0706	0.0364	0.05246
	Type 2 diabetes	rs10808671		8	95967372	G	A	0.5407	-0.0358	0.0038	2.365e-21	88.7562	-0.001	0.0177	0.9538
	Type 2 diabetes	rs112515915	RP11-127H5.1	8	105662373	G	A	0.0691	-0.0562	0.0085	3.177e-11	43.7154	0.0329	0.0349	0.345
	Type 2 diabetes	rs11994255		8	28095939	C	T	0.7191	-0.0239	0.0043	1.824e-08	30.8929	0.0089	0.0202	0.6614
	Type 2 diabetes	rs11998023	EBF2	8	25871721	G	T	0.1765	0.0324	0.0053	8.998e-10	37.3713	-0.0177	0.0229	0.4405
	Type 2 diabetes	rs12056338	RP11-252C15.1	8	12643055	G	T	0.6086	-0.0251	0.004	2.183e-10	39.3756	0.0076	0.0181	0.6758
	Type 2 diabetes	rs12680217		8	37397803	C	T	0.301	-0.0397	0.0071	2.451e-08	31.2654	-0.0055	0.0343	0.8736
	Type 2 diabetes	rs13262861		8	41508577	C	A	0.8326	0.1021	0.0054	8.202e-79	357.49	0.0078	0.0262	0.7673
	Type 2 diabetes	rs13266634	SLC30A8	8	118184783	C	T	0.6814	0.1024	0.0041	4.23e-136	623.781	-0.0112	0.0188	0.5516
	Type 2 diabetes	rs13268508	HSF1	8	145525277	C	T	0.6277	-0.0376	0.0041	4.071e-20	84.1023	0.004	0.0189	0.8304
	Type 2 diabetes	rs13268508	HSF1	8	145525277	C	T	0.6277	-0.0376	0.0041	4.071e-20	84.1023	0.004	0.0189	0.8304
	Type 2 diabetes	rs13365225		8	36858483	G	A	0.2605	0.0327	0.0046	1.547e-12	50.5336	0.0305	0.0246	0.2151
	Type 2 diabetes	rs1561927		8	129568078	C	T	0.31	0.0332	0.0046	4.965e-13	52.0907	-0.0131	0.02	0.5115
	Type 2 diabetes	rs17772814	CASC11	8	128711742	G	A	0.917	0.0685	0.0124	3.382e-08	30.5167	0.0694	0.0325	0.03259
	Type 2 diabetes	rs2679745	AZIN1	8	103876325	G	A	0.8139	0.0278	0.0049	1.896e-08	32.1883	-0.0004	0.0234	0.9871
	Type 2 diabetes	rs2725370		8	30852826	C	T	0.7126	-0.0319	0.0046	3.303e-12	48.0912	0.0089	0.0196	0.6493
	Type 2 diabetes	rs28792187	STAU2	8	74568099	G	A	0.0729	0.0414	0.0076	4.125e-08	29.6738	-0.0511	0.0338	0.131
	Type 2 diabetes	rs35753840	SGCZ	8	14148990	C	A	0.34	0.0254	0.0042	9.645e-10	36.5737	0.0035	0.0185	0.8522
	Type 2 diabetes	rs3802219	TRPS1	8	116565365	C	T	0.6082	-0.0357	0.0039	1.07e-19	83.7929	-0.03	0.0181	0.09745
	Type 2 diabetes	rs3887059		8	57496064	G	A	0.7364	-0.0295	0.0043	5.119e-12	47.066	0.0225	0.02	0.2617
	Type 2 diabetes	rs4294149		8	135775546	C	T	0.6027	-0.0217	0.0039	2.283e-08	30.9592	-0.0346	0.0182	0.05707
	Type 2 diabetes	rs510062		8	97138738	G	A	0.4036	-0.022	0.0039	1.227e-08	31.8212	0.004	0.0181	0.8259
	Type 2 diabetes	rs60384372	MSRA	8	9974584	G	A	0.4504	-0.0352	0.0042	4.322e-17	70.2404	0.0264	0.018	0.1418
	Type 2 diabetes	rs6558173	BIN3	8	22492103	G	T	0.6556	-0.0245	0.004	7.259e-10	37.5156	-0.008	0.0198	0.6857
	Type 2 diabetes	rs10119430	EPB41L4B	9	111938268	G	A	0.2209	0.0279	0.0046	1.763e-09	36.7869	0.0196	0.0217	0.3678
	Type 2 diabetes	rs10758950		9	8290816	T	A	0.7077	-0.026	0.0045	6.976e-09	33.3827	-0.0001	0.0232	0.9973
	Type 2 diabetes	rs10811661		9	22134094	C	T	0.2442	-0.1471	0.0048	1e-200	939.167	0.0127	0.0238	0.5946
	Type 2 diabetes	rs10818763	ZBTB26	9	125689694	C	T	0.676	0.0358	0.0051	2.412e-12	49.2749	0.0135	0.0258	0.6025
	Type 2 diabetes	rs10993072		9	96915002	C	T	0.6647	-0.0315	0.0041	2.933e-14	59.0274	0.0229	0.019	0.2274
	Type 2 diabetes	rs12001437		9	34074476	C	T	0.4071	0.0301	0.0038	4.384e-15	62.7431	0.0036	0.0184	0.8466
	Type 2 diabetes	rs12380322	HAUS6	9	19074538	G	A	0.3922	0.0295	0.004	1.64e-13	54.3906	-0.0085	0.0183	0.6403
	Type 2 diabetes	rs1412234	LINGO2	9	28410683	C	T	0.2864	0.0397	0.0042	4.419e-21	89.3475	-0.0084	0.0187	0.6524
	Type 2 diabetes	rs1431819	COL27A1	9	116943357	G	A	0.7075	0.0294	0.0046	1.994e-10	40.8488	0.0093	0.0194	0.6322
	Type 2 diabetes	rs1567353		9	1033773	G	C	0.3612	0.0278	0.004	7.059e-12	48.3025	0.0458	0.0203	0.02401
	Type 2 diabetes	rs1570247	GBA2	9	35749014	G	A	0.5982	0.0244	0.0039	2.91e-10	39.1427	0.0142	0.0179	0.4287
	Type 2 diabetes	rs1885234	ASTN2	9	119252277	G	T	0.3946	0.0244	0.0039	2.678e-10	39.1427	0.0228	0.0178	0.1992
	Type 2 diabetes	rs2150999	FOCAD	9	20790622	C	T	0.5367	0.0243	0.0039	5.539e-10	38.8225	0.0113	0.0185	0.5434
	Type 2 diabetes	rs2796441	RP11-154D17.1	9	84308948	G	A	0.5596	0.0609	0.0039	2.921e-55	243.84	0.027	0.0179	0.1317
	Type 2 diabetes	rs28642213	GPSM1	9	139248082	G	A	0.7572	0.0822	0.0047	5.713e-68	305.878	-0.0136	0.0203	0.5019
	Type 2 diabetes	rs28642213	GPSM1	9	139248082	G	A	0.7572	0.0822	0.0047	5.713e-68	305.878	-0.0136	0.0203	0.5019
	Type 2 diabetes	rs379417		9	136890704	G	A	0.6491	-0.0278	0.0042	4.795e-11	43.8118	-0.0014	0.0192	0.9403
	Type 2 diabetes	rs4237150	GLIS3	9	4290085	G	C	0.5708	-0.0433	0.0037	6.979e-31	136.953	-0.0162	0.0179	0.3679
	Type 2 diabetes	rs529565	ABO	9	136149500	C	T	0.3648	0.0415	0.0039	8.037e-27	113.231	-0.0153	0.0226	0.4968
	Type 2 diabetes	rs529565	ABO	9	136149500	C	T	0.3648	0.0415	0.0039	8.037e-27	113.231	-0.0153	0.0226	0.4968
	Type 2 diabetes	rs654629		9	85312075	G	C	0.6079	0.0266	0.0039	5.183e-12	46.5194	0.0082	0.0182	0.6523
	Type 2 diabetes	rs6597649	FIBCD1	9	133786652	C	T	0.5196	-0.0234	0.0039	2.288e-09	36	-0.0257	0.0179	0.1511
	Type 2 diabetes	rs67269808		9	81907986	G	A	0.0722	-0.0731	0.0078	1.026e-20	87.8305	0.0032	0.0328	0.9223
	Type 2 diabetes	rs7029718		9	23358495	G	A	0.596	-0.0273	0.0039	1.469e-12	49	-0.0085	0.018	0.6352
	Type 2 diabetes	rs73642097	NFIB	9	14141703	G	A	0.2052	0.0291	0.0049	2.099e-09	35.2691	0.0083	0.0254	0.7431
	Type 2 diabetes	rs75619936	RFX3	9	3249708	G	C	0.1329	0.0314	0.0056	2.415e-08	31.4401	-0.0162	0.029	0.5751
	Type 2 diabetes	rs9411425	MED27	9	134868417	G	T	0.3531	0.0236	0.004	4.803e-09	34.81	-0.0074	0.0349	0.8319
	Type 2 diabetes	rs10787518		10	115821878	T	A	0.4495	0.0292	0.0051	8.76e-09	32.7812	-0.0254	0.0177	0.1514
	Type 2 diabetes	rs10998338	TET1	10	70382179	G	A	0.5189	-0.0308	0.0039	1.313e-15	62.3695	0.0314	0.0178	0.07731
	Type 2 diabetes	rs1111875		10	94462882	C	T	0.549	0.0928	0.0038	1.44e-128	596.388	-0.0229	0.0179	0.2003
	Type 2 diabetes	rs111765639	JMJD1C	10	64970928	G	A	0.876	0.0581	0.0084	5.367e-12	47.8403	-0.024	0.0518	0.6433
	Type 2 diabetes	rs11199116	SEC23IP	10	121660400	C	A	0.1909	0.0306	0.005	1.01e-09	37.4544	0.0078	0.0216	0.7187
	Type 2 diabetes	rs11257655		10	12307894	C	T	0.7044	-0.0946	0.0056	1.442e-63	285.369	-0.027	0.0211	0.202
	Type 2 diabetes	rs11258422	BEND7	10	13540869	C	A	0.4091	0.0241	0.0041	3.181e-09	34.5515	0.0228	0.0184	0.2153
	Type 2 diabetes	rs1408579	ERLIN1	10	101912194	C	T	0.5591	0.0275	0.0042	6.112e-11	42.8713	0.009	0.0178	0.6115
	Type 2 diabetes	rs146716733	ARID5B	10	63717113	C	T	0.9213	0.0451	0.0079	1.244e-08	32.5911	0.0122	0.0358	0.7331
	Type 2 diabetes	rs2280141		10	124193181	G	T	0.512	-0.0455	0.0048	6.044e-21	89.8546	0.0184	0.0277	0.5069
	Type 2 diabetes	rs2482506	WBP1L	10	104563743	G	C	0.2389	-0.0316	0.0045	2.26e-12	49.3116	0.0017	0.0211	0.9354
	Type 2 diabetes	rs2482506	RNU6-1231P	10	104563743	G	C	0.2389	-0.0316	0.0045	2.26e-12	49.3116	0.0017	0.0211	0.9354
	Type 2 diabetes	rs2633311	CAMK2G	10	75598099	C	T	0.4972	0.0237	0.004	3.122e-09	35.1056	-0.004	0.0178	0.8223
	Type 2 diabetes	rs3012060		10	77244336	T	A	0.1852	0.0342	0.0055	5.943e-10	38.6658	0.0016	0.0271	0.9538
	Type 2 diabetes	rs3122231		10	44027356	C	T	0.6586	0.0271	0.0044	5.797e-10	37.9344	-0.0083	0.0191	0.6629
	Type 2 diabetes	rs35011184	TCF7L2	10	114749734	G	A	0.7797	-0.2508	0.005	1e-200	2516.03	-0.0093	0.0219	0.6689
	Type 2 diabetes	rs36062478	PTEN	10	89722731	C	T	0.178	0.0389	0.0054	6.782e-13	51.8933	0.0062	0.0259	0.8098
	Type 2 diabetes	rs524903	HPSE2	10	100421841	G	A	0.8164	0.0428	0.0067	2.05e-10	40.8073	-0.052	0.0232	0.02505
	Type 2 diabetes	rs620191		10	103065789	G	T	0.6635	-0.0234	0.0041	1.727e-08	32.5735	0.0254	0.0198	0.1984
	Type 2 diabetes	rs697239	ZMIZ1	10	80947438	C	T	0.4453	-0.0587	0.0038	4.771e-54	238.621	-0.0019	0.0177	0.9149
	Type 2 diabetes	rs705145	RP11-282I1.1	10	125226178	C	A	0.6475	-0.0234	0.0039	3.326e-09	36	0.0066	0.028	0.8132
	Type 2 diabetes	rs7071036		10	122930568	C	T	0.1978	-0.051	0.0073	2e-12	48.8084	-0.0296	0.0548	0.5891
	Type 2 diabetes	rs71495046		10	33997227	C	A	0.121	0.0399	0.0063	1.858e-10	40.1111	0.0314	0.0304	0.3018
	Type 2 diabetes	rs7912336		10	118558736	T	A	0.5529	0.0217	0.0038	1.388e-08	32.6101	0.0018	0.0178	0.9196
	Type 2 diabetes	rs827237	PCBD1	10	72648336	C	T	0.8128	-0.0294	0.0053	2.533e-08	30.7711	-0.005	0.022	0.819
	Type 2 diabetes	rs945187		10	99091369	G	A	0.4199	0.031	0.0039	8.236e-16	63.1821	-0.0215	0.0179	0.2318
	Type 2 diabetes	rs10750397		11	128234144	G	A	0.7146	-0.04	0.0042	1.743e-21	90.7029	-0.0078	0.0193	0.6851
	Type 2 diabetes	rs10750840	TPCN2	11	68835182	T	A	0.5524	-0.0239	0.0039	5.012e-10	37.5549	0.0035	0.0179	0.8464
	Type 2 diabetes	rs10766076	ARNTL	11	13340710	T	A	0.7137	0.026	0.0043	1.256e-09	36.5603	0.0338	0.02	0.0913
	Type 2 diabetes	rs10767659	BDNF	11	27686196	G	T	0.3538	0.026	0.0042	4.556e-10	38.322	0.0739	0.0185	6.482e-05
	Type 2 diabetes	rs10767659	BDNF-AS	11	27686196	G	T	0.3538	0.026	0.0042	4.556e-10	38.322	0.0739	0.0185	6.482e-05
	Type 2 diabetes	rs10830963	MTNR1B	11	92708710	G	C	0.3057	0.0731	0.0042	1.294e-66	302.926	-0.0016	0.0193	0.9334
	Type 2 diabetes	rs10835690	RP5-1024C24.1	11	30620262	T	A	0.822	-0.029	0.0052	2.46e-08	31.1021	-0.0013	0.0236	0.955
	Type 2 diabetes	rs11236524		11	75464344	C	T	0.2408	0.0363	0.0064	1.125e-08	32.1702	-0.0084	0.0405	0.8348
	Type 2 diabetes	rs11602873	ARAP1	11	72460762	T	A	0.1459	-0.0987	0.0059	1.976e-62	279.853	0.0232	0.0227	0.3074
	Type 2 diabetes	rs117316450	COPB1	11	14518419	G	C	0.0183	0.1328	0.0171	9.458e-15	60.312	0.1093	0.0686	0.1109
	Type 2 diabetes	rs117316450	PSMA1	11	14518419	G	C	0.0183	0.1328	0.0171	9.458e-15	60.312	0.1093	0.0686	0.1109
	Type 2 diabetes	rs12419690		11	45858584	G	A	0.5115	0.0298	0.004	1.389e-13	55.5025	0.026	0.0178	0.1444
	Type 2 diabetes	rs12789028		11	65326154	G	A	0.8198	-0.0459	0.005	3.897e-20	84.2724	0.005	0.0237	0.8328
	Type 2 diabetes	rs149027146		11	48489360	T	A	0.0602	0.0738	0.0104	1.575e-12	50.3554	0.0071	0.0374	0.85
	Type 2 diabetes	rs1662185		11	64100776	G	A	0.576	-0.0226	0.0041	3.481e-08	30.3843	-0.0075	0.0194	0.6999
	Type 2 diabetes	rs16907058	NELL1	11	20952237	G	A	0.941	-0.0461	0.0084	4.552e-08	30.1192	-0.0683	0.0419	0.1025
	Type 2 diabetes	rs174541		11	61565908	C	T	0.3493	-0.0277	0.0041	2.394e-11	45.6449	0.006	0.0182	0.7423
	Type 2 diabetes	rs2237897	KCNQ1	11	2858546	C	T	0.7624	0.2199	0.0068	1e-200	1045.76	0.0289	0.04	0.4699
	Type 2 diabetes	rs2513505	C11orf30	11	76230357	C	A	0.4068	-0.024	0.0038	4.102e-10	39.8892	-0.0042	0.018	0.8163
	Type 2 diabetes	rs2956092	APIP	11	34908780	C	T	0.6526	-0.0254	0.004	1.679e-10	40.3225	-0.0168	0.0189	0.3735
	Type 2 diabetes	rs35251247		11	43878459	G	A	0.7065	-0.0309	0.0042	1.742e-13	54.1276	0.014	0.0195	0.4743
	Type 2 diabetes	rs3918298	CCND1	11	69463273	G	A	0.8823	0.1038	0.0101	7.951e-25	105.621	-0.0205	0.0664	0.7576
	Type 2 diabetes	rs4929965		11	2197286	G	A	0.6147	-0.0676	0.0042	5.072e-57	259.057	-0.0232	0.0183	0.2051
	Type 2 diabetes	rs529623	FXYD2	11	117693255	C	T	0.4961	-0.0224	0.0038	4.26e-09	34.7479	-0.0031	0.018	0.8615
	Type 2 diabetes	rs529623	FXYD6-FXYD2	11	117693255	C	T	0.4961	-0.0224	0.0038	4.26e-09	34.7479	-0.0031	0.018	0.8615
	Type 2 diabetes	rs58090211	SLC1A2	11	35433712	C	A	0.8433	0.0539	0.0091	3.059e-09	35.0828	0.0348	0.1348	0.7963
	Type 2 diabetes	rs62618693	QSER1	11	32956492	C	T	0.9582	0.0819	0.0111	1.406e-13	54.4405	-0.1096	0.0489	0.02514
	Type 2 diabetes	rs7127212		11	118953202	C	T	0.6067	-0.0227	0.0041	2.359e-08	30.6538	-0.0122	0.0184	0.5062
	Type 2 diabetes	rs7127212		11	118953202	C	T	0.6067	-0.0227	0.0041	2.359e-08	30.6538	-0.0122	0.0184	0.5062
	Type 2 diabetes	rs7130522	MAML2	11	95710493	C	A	0.3293	0.0222	0.0041	4.829e-08	29.3183	0.0174	0.0203	0.392
	Type 2 diabetes	rs7483027		11	58128015	C	T	0.3277	-0.0267	0.0041	5.609e-11	42.4087	0.0213	0.0182	0.244
	Type 2 diabetes	rs757110	ABCC8	11	17418477	C	A	0.3704	0.0599	0.0039	4.593e-52	235.898	0.0078	0.0194	0.6866
	Type 2 diabetes	rs76789970	SBF2	11	9856015	C	T	0.8868	-0.0387	0.006	9.238e-11	41.6025	-0.0385	0.0285	0.1756
	Type 2 diabetes	rs7941510	TRIM66	11	8677063	C	A	0.6493	0.0353	0.0042	1.869e-17	70.64	0.0412	0.0199	0.03905
	Type 2 diabetes	rs10773000	C12orf65	12	123736084	G	T	0.672	0.034	0.0041	5.583e-17	68.7686	0.0072	0.0188	0.7032
	Type 2 diabetes	rs10844519		12	33410855	G	T	0.4092	0.03	0.0042	1.361e-12	51.0204	0.0004	0.0196	0.9842
	Type 2 diabetes	rs10879261	TSPAN8	12	71520761	G	T	0.388	0.0341	0.0038	6.806e-19	80.527	-0.0334	0.0181	0.06532
	Type 2 diabetes	rs11048457	RP11-283G6.4	12	26463174	G	A	0.3857	0.0385	0.0043	2.201e-19	80.165	0.0162	0.0202	0.4233
	Type 2 diabetes	rs11108094	USP44	12	95928113	C	A	0.9339	-0.0571	0.0088	1.083e-10	42.1024	-0.0067	0.0371	0.8568
	Type 2 diabetes	rs11114650	LIN7A	12	81309262	G	C	0.7758	-0.0447	0.0075	3.267e-09	35.5216	-0.0179	0.0699	0.7982
	Type 2 diabetes	rs11173646		12	61250814	T	A	0.7362	-0.0285	0.0047	1.448e-09	36.77	-0.0375	0.0228	0.1006
	Type 2 diabetes	rs11614914	FBRSL1	12	133070294	C	T	0.7033	-0.0394	0.0044	2.64e-19	80.1839	0.0154	0.0187	0.4088
	Type 2 diabetes	rs11830241	EP400	12	132544643	C	T	0.9008	-0.0411	0.0072	1.171e-08	32.5851	0.0161	0.0361	0.6559
	Type 2 diabetes	rs12422600		12	54429385	G	A	0.6382	0.024	0.004	3.137e-09	36	0.0421	0.0183	0.0212
	Type 2 diabetes	rs12825669		12	106288445	G	A	0.6672	0.0226	0.0041	3.749e-08	30.3843	0.0151	0.0184	0.4135
	Type 2 diabetes	rs1426371	WSCD2	12	108629780	G	A	0.692	0.0429	0.0045	1.291e-21	90.8844	0.0099	0.0198	0.6188
	Type 2 diabetes	rs2066827	CDKN1B	12	12871099	G	T	0.289	0.0321	0.0051	2.215e-10	39.6159	-0.0034	0.0224	0.8782
	Type 2 diabetes	rs2257883	RPSAP52	12	66216162	G	A	0.7363	-0.071	0.0049	3.86e-47	209.954	0.0059	0.0266	0.8239
	Type 2 diabetes	rs2277339	PRIM1	12	57146069	G	T	0.1427	0.0437	0.0056	6.916e-15	60.8957	0.0462	0.0282	0.1021
	Type 2 diabetes	rs2408252		12	45868623	C	T	0.5375	-0.0264	0.0043	1.057e-09	37.6939	-0.0108	0.0179	0.545
	Type 2 diabetes	rs2730827	PDZRN4	12	41863393	C	T	0.5145	-0.0279	0.0038	2.102e-13	53.9065	0.0322	0.0177	0.06852
	Type 2 diabetes	rs2730827	RP11-413B19.2	12	41863393	C	T	0.5145	-0.0279	0.0038	2.102e-13	53.9065	0.0322	0.0177	0.06852
	Type 2 diabetes	rs2732469		12	48712932	T	A	0.584	0.0316	0.0042	4.821e-14	56.6077	-0.0155	0.018	0.3881
	Type 2 diabetes	rs3751239		12	27963676	G	C	0.2193	-0.0687	0.0047	1.951e-47	213.657	-0.0246	0.0225	0.2753
	Type 2 diabetes	rs4930726	CCDC92	12	124428331	C	T	0.334	-0.0353	0.0041	7.533e-18	74.1279	-0.0567	0.0188	0.002638
	Type 2 diabetes	rs56348580	HNF1A	12	121432117	G	C	0.7058	0.0507	0.0047	1.483e-27	116.364	0.0157	0.0206	0.446
	Type 2 diabetes	rs6538805	RMST	12	97849120	C	T	0.4736	-0.0303	0.0039	1.445e-14	60.3609	-0.0008	0.0181	0.9649
	Type 2 diabetes	rs7132908	FAIM2	12	50263148	G	A	0.6431	-0.0297	0.004	7.436e-14	55.1306	0.015	0.0182	0.4085
	Type 2 diabetes	rs7134150	PDE3A	12	20591332	G	A	0.9011	-0.0443	0.007	2.648e-10	40.0508	-0.062	0.0391	0.1127
	Type 2 diabetes	rs7316626	RP5-940J5.6	12	6691452	G	A	0.7968	-0.0322	0.0054	3.333e-09	35.5569	0.0081	0.0239	0.7343
	Type 2 diabetes	rs7316626	CHD4	12	6691452	G	A	0.7968	-0.0322	0.0054	3.333e-09	35.5569	0.0081	0.0239	0.7343
	Type 2 diabetes	rs76895963	CCND2-AS1	12	4384844	G	T	0.019	-0.4223	0.0202	1.2e-96	437.058	-0.1266	0.0638	0.04709
	Type 2 diabetes	rs76895963	CCND2	12	4384844	G	T	0.019	-0.4223	0.0202	1.2e-96	437.058	-0.1266	0.0638	0.04709
	Type 2 diabetes	rs79310463	KSR2	12	118406696	C	T	0.8257	-0.05	0.0053	7.213e-21	88.9996	0.0227	0.0268	0.3974
	Type 2 diabetes	rs884847	NOS1	12	117723613	G	A	0.8026	-0.0293	0.005	3.52e-09	34.3396	-0.0228	0.0218	0.2962
	Type 2 diabetes	rs11616380		13	80705315	G	T	0.7299	0.0764	0.0043	1.018e-69	315.682	-0.0059	0.0207	0.7763
	Type 2 diabetes	rs314879		13	23309382	C	T	0.2288	0.0364	0.0046	2.841e-15	62.6163	0.0519	0.022	0.01843
	Type 2 diabetes	rs34584161		13	26776999	G	A	0.2837	-0.0565	0.0044	1.623e-37	164.889	-0.04	0.0206	0.0526
	Type 2 diabetes	rs4397977		13	41688401	G	A	0.5764	-0.0283	0.0042	1.074e-11	45.4019	0.0126	0.0191	0.508
	Type 2 diabetes	rs57286125		13	33557644	G	C	0.8324	-0.0609	0.0051	1.827e-33	142.592	0.0298	0.0245	0.2233
	Type 2 diabetes	rs61967710	HS6ST3	13	97176585	G	A	0.9413	-0.0554	0.0099	2.515e-08	31.3148	-0.0334	0.0436	0.4429
	Type 2 diabetes	rs6561273		13	46514492	G	C	0.3995	-0.0303	0.0052	7.518e-09	33.953	0.031	0.0184	0.09122
	Type 2 diabetes	rs7991679		13	58691107	T	A	0.7562	0.0274	0.0048	1.118e-08	32.5851	0.0192	0.0249	0.44
	Type 2 diabetes	rs9316500		13	51094114	G	T	0.3528	-0.0401	0.0041	1.028e-22	95.6579	0.0091	0.0201	0.6486
	Type 2 diabetes	rs9515905		13	91949562	G	A	0.2606	-0.0472	0.0044	2.056e-27	115.074	-0.017	0.0207	0.4118
	Type 2 diabetes	rs9560114		13	112187882	T	A	0.2435	-0.0259	0.0047	3.301e-08	30.3671	0.0086	0.0205	0.676
	Type 2 diabetes	rs9564268		13	66204880	C	T	0.544	-0.0243	0.004	7.67e-10	36.9056	-0.0197	0.018	0.2741
	Type 2 diabetes	rs9587811		13	109946882	C	A	0.5464	0.0248	0.0038	4.909e-11	42.5928	-0.0041	0.0179	0.8195
	Type 2 diabetes	rs112324411		14	101258584	C	T	0.9377	0.0729	0.0103	1.417e-12	50.0934	-0.0565	0.0347	0.1031
	Type 2 diabetes	rs11848361	UNC79	14	94039845	G	A	0.9213	0.0478	0.0085	2.151e-08	31.6241	0.0095	0.0321	0.7673
	Type 2 diabetes	rs12433335	PRKD1	14	30086481	C	T	0.568	-0.0213	0.0038	1.577e-08	31.419	-0.0386	0.0179	0.03096
	Type 2 diabetes	rs12586772		14	74932641	T	A	0.3963	-0.0228	0.0039	6.414e-09	34.1775	-0.0099	0.0179	0.5801
	Type 2 diabetes	rs12883788		14	33303540	C	T	0.5887	-0.0327	0.004	2.821e-16	66.8306	-0.0086	0.0178	0.63
	Type 2 diabetes	rs12892257	PSMA3	14	58732748	G	A	0.4862	0.0288	0.005	1.03e-08	33.1776	0.0069	0.0179	0.6989
	Type 2 diabetes	rs12892257	RP11-349A22.5	14	58732748	G	A	0.4862	0.0288	0.005	1.03e-08	33.1776	0.0069	0.0179	0.6989
	Type 2 diabetes	rs12892257	CTD-2002H8.2	14	58732748	G	A	0.4862	0.0288	0.005	1.03e-08	33.1776	0.0069	0.0179	0.6989
	Type 2 diabetes	rs2056857	C14orf166B	14	77300863	C	T	0.5888	0.0256	0.0039	5.163e-11	43.0874	0.0091	0.0179	0.6111
	Type 2 diabetes	rs242105		14	69459229	C	A	0.4085	0.039	0.0059	3.575e-11	43.6943	0.0245	0.0194	0.2062
	Type 2 diabetes	rs4902002	MNAT1	14	61229411	G	A	0.3474	0.0246	0.0041	1.367e-09	36	0.0039	0.0237	0.8696
	Type 2 diabetes	rs4906272	TRAF3	14	103376031	C	T	0.7332	-0.0299	0.0046	5.21e-11	42.25	0.018	0.0231	0.4375
	Type 2 diabetes	rs56365443	MARK3	14	103960026	G	A	0.3202	-0.0238	0.0042	1.819e-08	32.1111	-0.037	0.0187	0.04794
	Type 2 diabetes	rs712315	RP11-85K15.2	14	35409701	T	A	0.783	0.0282	0.0051	3.895e-08	30.5744	0.0137	0.025	0.5829
	Type 2 diabetes	rs7147483		14	38804675	C	T	0.3364	-0.0352	0.0041	9.406e-18	73.7085	-0.0006	0.0202	0.9755
	Type 2 diabetes	rs7156625	NRXN3	14	79942647	G	A	0.7662	-0.053	0.0049	5.351e-27	116.993	0.0878	0.0212	3.524e-05
	Type 2 diabetes	rs723355		14	47304091	G	A	0.5624	0.0237	0.0039	1.987e-09	36.929	-0.0113	0.0178	0.5246
	Type 2 diabetes	rs8010382	SMEK1	14	91963722	G	A	0.4692	0.0266	0.0038	3.016e-12	49	-0.0219	0.0184	0.2329
	Type 2 diabetes	rs11858759		15	58676821	G	A	0.7302	0.0236	0.0043	4.263e-08	30.1222	0.0223	0.0191	0.2431
	Type 2 diabetes	rs12910361		15	77782335	G	A	0.614	0.0686	0.004	5.187e-65	294.123	0.0105	0.0193	0.588
	Type 2 diabetes	rs148106383		15	39712286	C	T	0.9747	-0.0928	0.0156	2.705e-09	35.3872	0.0532	0.0665	0.4231
	Type 2 diabetes	rs149336329	MYO5C	15	52587740	G	T	0.9566	0.0869	0.01	2.864e-18	75.5161	0.004	0.0454	0.9291
	Type 2 diabetes	rs1812707	ADAMTSL3	15	84547222	C	T	0.4367	-0.0227	0.0039	5.865e-09	33.8784	0.0071	0.0177	0.6886
	Type 2 diabetes	rs2289739	LTK	15	41801512	G	T	0.6873	-0.0364	0.0055	4.351e-11	43.8003	-0.0345	0.0198	0.08083
	Type 2 diabetes	rs2290203	PRC1-AS1	15	91512067	G	A	0.6998	-0.0506	0.0043	2.331e-31	138.473	0.0366	0.022	0.09577
	Type 2 diabetes	rs2290203	PRC1	15	91512067	G	A	0.6998	-0.0506	0.0043	2.331e-31	138.473	0.0366	0.022	0.09577
	Type 2 diabetes	rs2447198	STRC	15	43895118	C	T	0.2235	-0.034	0.0055	5.019e-10	38.2149	-0.0124	0.0327	0.7044
	Type 2 diabetes	rs4776970	MAP2K5	15	68080886	T	A	0.4472	-0.0287	0.004	1.05e-12	51.4806	-0.0283	0.0185	0.1277
	Type 2 diabetes	rs4777857	RP11-266O8.1	15	93925327	G	A	0.4391	0.0255	0.0039	4.808e-11	42.7515	-0.0131	0.0192	0.4954
	Type 2 diabetes	rs4923864		15	40634717	G	A	0.6905	0.0568	0.0061	1.693e-20	86.7036	-0.0113	0.0312	0.7177
	Type 2 diabetes	rs59646751	IGF1R	15	99276521	G	T	0.6929	-0.0241	0.0041	3.359e-09	34.5515	-0.0266	0.0194	0.1715
	Type 2 diabetes	rs6495182	PTPN9	15	75814388	C	T	0.6845	0.0405	0.0042	2.102e-22	92.9847	0.0261	0.021	0.2139
	Type 2 diabetes	rs7163757		15	62391608	C	T	0.5556	0.043	0.0038	6.082e-30	128.047	-0.0096	0.0178	0.5889
	Type 2 diabetes	rs7169799	FAM227B	15	49794020	C	T	0.4477	0.0213	0.0038	3.209e-08	31.419	0.0169	0.0178	0.3428
	Type 2 diabetes	rs7178762	USP3	15	63871292	C	T	0.4889	0.0323	0.0041	1.789e-15	62.0637	0.0356	0.0178	0.04577
	Type 2 diabetes	rs8043085	RASGRP1	15	38828140	G	T	0.6975	-0.0407	0.0042	9.057e-22	93.9053	0.0027	0.021	0.8969
	Type 2 diabetes	rs893617	C15orf38-AP3S2	15	90381278	C	T	0.2813	0.0537	0.0041	2.132e-38	171.546	0.006	0.0199	0.7618
	Type 2 diabetes	rs893617	AP3S2	15	90381278	C	T	0.2813	0.0537	0.0041	2.132e-38	171.546	0.006	0.0199	0.7618
	Type 2 diabetes	rs9479	PML	15	74328576	G	A	0.5244	0.0271	0.0037	4.004e-13	53.6457	0.0327	0.0178	0.06616
	Type 2 diabetes	rs1075855		16	73098091	G	C	0.2791	0.0263	0.0045	3.529e-09	34.1575	0.0299	0.0202	0.1391
	Type 2 diabetes	rs111283203		16	56459589	G	C	0.7612	-0.0257	0.0047	3.411e-08	29.9	-0.026	0.0235	0.2673
	Type 2 diabetes	rs11646052	GINS2	16	85716463	G	A	0.4116	0.026	0.0039	2.661e-11	44.4444	0.0199	0.018	0.2712
	Type 2 diabetes	rs12918782	LMF1	16	967241	G	A	0.2568	0.0308	0.0047	4.571e-11	42.9443	-0.0419	0.0246	0.08884
	Type 2 diabetes	rs1421085	FTO	16	53800954	C	T	0.367	0.1182	0.004	1.29e-189	873.202	0.0225	0.018	0.2099
	Type 2 diabetes	rs2216063		16	54387084	G	A	0.1982	-0.0296	0.0054	3.468e-08	30.0466	0.0036	0.0305	0.9056
	Type 2 diabetes	rs244415	NFAT5	16	69666683	G	A	0.6296	0.0401	0.0041	2e-22	95.6579	0.0144	0.0179	0.4228
	Type 2 diabetes	rs4384608		16	87856424	C	T	0.4076	0.0266	0.0043	4.358e-10	38.2672	-0.0204	0.018	0.2569
	Type 2 diabetes	rs4788815		16	71634811	T	A	0.6518	0.0231	0.004	7.338e-09	33.3506	0.0124	0.0186	0.5047
	Type 2 diabetes	rs55857387	ITFG3	16	300388	C	T	0.2537	-0.0441	0.0046	1.741e-21	91.9097	-0.0073	0.0235	0.7567
	Type 2 diabetes	rs55857387	ITFG3	16	300388	C	T	0.2537	-0.0441	0.0046	1.741e-21	91.9097	-0.0073	0.0235	0.7567
	Type 2 diabetes	rs56823429	CMIP	16	81533789	C	A	0.2685	0.0418	0.0045	3.33e-20	86.2835	0.0278	0.0193	0.1492
	Type 2 diabetes	rs72802365		16	75246035	G	C	0.928	0.1074	0.008	1.099e-40	180.231	-0.0047	0.0332	0.8871
	Type 2 diabetes	rs8054556		16	29958216	G	A	0.5699	-0.0317	0.0039	1.848e-16	66.0677	0.037	0.0178	0.03742
	Type 2 diabetes	rs8056890	ATP2A1	16	28897452	G	A	0.6775	-0.0295	0.0042	1.541e-12	49.3339	-0.0407	0.0184	0.02723
	Type 2 diabetes	rs8061528	SLX4	16	3656482	C	T	0.7573	-0.0346	0.0045	2.564e-14	59.119	0.0359	0.024	0.1347
	Type 2 diabetes	rs9927842		16	15153717	C	T	0.7886	-0.0307	0.005	6.969e-10	37.6996	-0.019	0.0251	0.4487
	Type 2 diabetes	rs9937296	ZFPM1	16	88554480	C	T	0.7708	0.0445	0.007	2.347e-10	40.4133	-0.0156	0.0246	0.5258
	Type 2 diabetes	rs11078916		17	37746307	C	T	0.6474	-0.0326	0.0042	1.244e-14	60.2472	-0.0403	0.02	0.04424
	Type 2 diabetes	rs1109442	MYO19	17	34862220	C	T	0.4629	0.0218	0.0037	6.108e-09	34.7144	0.0028	0.0177	0.8759
	Type 2 diabetes	rs1109442	MYO19	17	34862220	C	T	0.4629	0.0218	0.0037	6.108e-09	34.7144	0.0028	0.0177	0.8759
	Type 2 diabetes	rs11150745	RPTOR	17	78757626	G	A	0.3173	-0.0312	0.0053	5.171e-09	34.6543	-0.0038	0.0192	0.844
	Type 2 diabetes	rs11651755	HNF1B	17	36099840	C	T	0.4671	0.0663	0.0038	8.607e-67	304.411	-0.0146	0.0179	0.4156
	Type 2 diabetes	rs117642733	KCNJ12	17	21284910	C	T	0.9584	-0.0762	0.0133	9.452e-09	32.8251	-0.0392	0.0535	0.4635
	Type 2 diabetes	rs117642733	KCNJ12	17	21284910	C	T	0.9584	-0.0762	0.0133	9.452e-09	32.8251	-0.0392	0.0535	0.4635
	Type 2 diabetes	rs11870735	VPS53	17	481604	C	T	0.824	-0.0314	0.0054	7.58e-09	33.8121	-0.0107	0.0241	0.6573
	Type 2 diabetes	rs12603589	BPTF	17	65825248	C	T	0.3128	0.0421	0.0046	1.06e-19	83.7623	-0.0219	0.0221	0.3198
	Type 2 diabetes	rs12603589	BPTF	17	65825248	C	T	0.3128	0.0421	0.0046	1.06e-19	83.7623	-0.0219	0.0221	0.3198
	Type 2 diabetes	rs17810376	GLP2R	17	9787845	G	A	0.2974	0.0279	0.0047	2.837e-09	35.2381	0.0019	0.0189	0.9196
	Type 2 diabetes	rs2040792	NF1	17	29628549	C	A	0.461	0.031	0.0039	1.994e-15	63.1821	0.0091	0.0181	0.6168
	Type 2 diabetes	rs2297508		17	17715317	G	C	0.5583	-0.0305	0.004	2.386e-14	58.1406	0.0137	0.0197	0.4863
	Type 2 diabetes	rs35895680		17	47060322	C	A	0.7066	0.0499	0.0047	8.41e-27	112.721	-0.0054	0.0191	0.7773
	Type 2 diabetes	rs366577	ENO3	17	4854480	C	T	0.4942	0.0222	0.004	4.063e-08	30.8025	-0.0216	0.0179	0.2283
	Type 2 diabetes	rs372558	UBE2O	17	74418176	G	C	0.4202	-0.0213	0.0039	4.513e-08	29.8284	0.0068	0.0195	0.7281
	Type 2 diabetes	rs3744347		17	46178674	G	A	0.253	-0.0301	0.0046	4.759e-11	42.8171	0.0414	0.0226	0.06716
	Type 2 diabetes	rs4335	ACE	17	61565025	G	A	0.4783	0.0304	0.0038	1.06e-15	64	0.0163	0.018	0.3648
	Type 2 diabetes	rs4335	ACE	17	61565025	G	A	0.4783	0.0304	0.0038	1.06e-15	64	0.0163	0.018	0.3648
	Type 2 diabetes	rs57767539	ERN1	17	62203059	G	A	0.9362	-0.0622	0.0091	7.239e-12	46.7195	-0.0313	0.0389	0.4203
	Type 2 diabetes	rs61736066	SLC39A11	17	70645032	G	A	0.881	0.0421	0.0064	4.907e-11	43.2717	-0.0103	0.0319	0.7457
	Type 2 diabetes	rs676387	HSD17B1	17	40706273	C	A	0.6806	-0.0416	0.0041	3.318e-24	102.948	-0.0236	0.0199	0.2357
	Type 2 diabetes	rs676387	RP11-400F19.8	17	40706273	C	A	0.6806	-0.0416	0.0041	3.318e-24	102.948	-0.0236	0.0199	0.2357
	Type 2 diabetes	rs676387	RP11-400F19.6	17	40706273	C	A	0.6806	-0.0416	0.0041	3.318e-24	102.948	-0.0236	0.0199	0.2357
	Type 2 diabetes	rs7224711	CYTH1	17	76772288	C	T	0.5196	0.0307	0.0038	1.231e-15	65.2694	0.0131	0.0177	0.4598
	Type 2 diabetes	rs73239895		17	6953558	C	T	0.914	-0.0869	0.011	3.021e-15	62.41	-0.1827	0.1289	0.1565
	Type 2 diabetes	rs8071043	ZZEF1	17	3988451	C	T	0.3318	0.0465	0.0041	5.352e-30	128.629	-0.02	0.019	0.2939
	Type 2 diabetes	rs858519		17	7531965	C	T	0.5049	-0.024	0.004	1.276e-09	36	0.0164	0.018	0.3599
	Type 2 diabetes	rs9913225		17	27570622	G	A	0.3742	0.0262	0.004	5.42e-11	42.9025	-0.0239	0.018	0.1855
	Type 2 diabetes	rs10048404	WDR7	18	54578482	C	T	0.6597	0.0313	0.0054	6.121e-09	33.5971	-0.003	0.0188	0.8717
	Type 2 diabetes	rs12454712	BCL2	18	60845884	C	T	0.4059	-0.0424	0.0039	2.417e-27	118.196	-0.0113	0.0181	0.5305
	Type 2 diabetes	rs17747955	NOL4	18	31582890	C	T	0.4496	0.0224	0.004	1.559e-08	31.36	0.0076	0.0178	0.6701
	Type 2 diabetes	rs2032217	CDH7	18	63426979	G	A	0.6671	-0.0268	0.004	2.696e-11	44.89	-0.0121	0.0192	0.5299
	Type 2 diabetes	rs303760	C18orf8	18	21083738	C	T	0.6887	-0.0334	0.0044	2.038e-14	57.6219	-0.0007	0.0186	0.9718
	Type 2 diabetes	rs410150		18	40066006	C	T	0.2139	0.0289	0.0048	1.227e-09	36.2504	-0.0076	0.0212	0.7183
	Type 2 diabetes	rs6565922	ZNF236	18	74558999	C	T	0.5752	-0.0279	0.0039	6.184e-13	51.1775	-0.0065	0.0181	0.722
	Type 2 diabetes	rs6567160		18	57829135	C	T	0.2362	0.0539	0.0044	7.506e-34	150.063	-0.011	0.0213	0.6065
	Type 2 diabetes	rs7227272		18	36746623	G	A	0.8229	0.0408	0.0056	4.692e-13	53.0816	-0.0313	0.0311	0.3136
	Type 2 diabetes	rs7240767	LAMA1	18	7070642	C	T	0.4776	0.034	0.0051	2.05e-11	44.4444	0.0039	0.0182	0.8286
	Type 2 diabetes	rs9319943		18	56879827	C	T	0.2071	-0.0308	0.0048	1.503e-10	41.1736	0.006	0.0217	0.7838
	Type 2 diabetes	rs9958640	RP11-172F10.1	18	4845027	G	A	0.6007	-0.0236	0.0042	2.283e-08	31.5737	0.0078	0.0193	0.6859
	Type 2 diabetes	rs10404726	CRTC1	19	18834514	C	T	0.4829	0.0255	0.0042	1.364e-09	36.8622	0.0193	0.0177	0.2755
	Type 2 diabetes	rs10408163	ZC3H4	19	47597102	C	T	0.6016	0.0319	0.0043	1.071e-13	55.0357	0.0165	0.0193	0.3916
	Type 2 diabetes	rs12185519		19	4967739	C	T	0.8081	-0.036	0.0054	2.538e-11	44.4444	-0.0266	0.0227	0.2411
	Type 2 diabetes	rs142385484	FCGRT	19	50016759	C	T	0.8518	0.0336	0.006	1.961e-08	31.36	0.0155	0.025	0.5364
	Type 2 diabetes	rs2115107	AC010336.1	19	7968168	G	A	0.5948	-0.0357	0.0039	2.26e-20	83.7929	-0.0048	0.0184	0.7932
	Type 2 diabetes	rs2867570	AC007796.1	19	31865946	G	A	0.5716	0.026	0.0039	2.129e-11	44.4444	-0.0286	0.018	0.1119
	Type 2 diabetes	rs429358	APOE	19	45411941	C	T	0.1469	-0.0585	0.0055	1.895e-26	113.132	-0.0253	0.024	0.2913
	Type 2 diabetes	rs4805881	PEPD	19	33896432	C	A	0.6207	-0.0379	0.0039	8.438e-22	94.4385	-0.0073	0.0187	0.697
	Type 2 diabetes	rs4807125	TCF3	19	1646712	C	T	0.8476	-0.0326	0.0059	2.586e-08	30.5303	0.0392	0.0259	0.1296
	Type 2 diabetes	rs58542926	TM6SF2	19	19379549	C	T	0.9258	-0.0721	0.0072	1.622e-23	100.278	-0.0032	0.0334	0.9238
	Type 2 diabetes	rs58542926	AC138430.4	19	19379549	C	T	0.9258	-0.0721	0.0072	1.622e-23	100.278	-0.0032	0.0334	0.9238
	Type 2 diabetes	rs7246440	ZNF799	19	12505873	G	A	0.6201	0.0299	0.0043	3.722e-12	48.351	0.0457	0.0209	0.02898
	Type 2 diabetes	rs7246440	CTD-3105H18.14	19	12505873	G	A	0.6201	0.0299	0.0043	3.722e-12	48.351	0.0457	0.0209	0.02898
	Type 2 diabetes	rs7246440	CTD-3105H18.16	19	12505873	G	A	0.6201	0.0299	0.0043	3.722e-12	48.351	0.0457	0.0209	0.02898
	Type 2 diabetes	rs75253922	INSR	19	7240848	C	T	0.1846	0.0402	0.0054	7.72e-14	55.4198	-0.0105	0.0239	0.6588
	Type 2 diabetes	rs8107527		19	46158417	G	A	0.6245	-0.0542	0.004	4.229e-41	183.602	0.0111	0.0195	0.5684
	Type 2 diabetes	rs9384	GCDH	19	13010643	G	T	0.6566	0.0404	0.0041	8.364e-23	97.0946	0.0113	0.0185	0.54
	Type 2 diabetes	rs9384	SYCE2	19	13010643	G	T	0.6566	0.0404	0.0041	8.364e-23	97.0946	0.0113	0.0185	0.54
	Type 2 diabetes	rs12625671		20	42994812	C	T	0.2326	0.0603	0.0055	6.077e-28	120.201	0.0096	0.0277	0.7289
	Type 2 diabetes	rs17265513	ZHX3	20	39832628	C	T	0.189	0.0327	0.0055	2.981e-09	35.3484	0.0139	0.0212	0.5118
	Type 2 diabetes	rs2252115	TSHZ2	20	51620857	G	A	0.4284	-0.0237	0.0039	1.293e-09	36.929	0.0032	0.0178	0.8562
	Type 2 diabetes	rs4809906		20	51033681	G	A	0.6206	0.0345	0.004	5.074e-18	74.3906	0.0318	0.0186	0.08749
	Type 2 diabetes	rs4810145	GNAS-AS1	20	57396495	C	T	0.5221	0.0303	0.0038	1.052e-15	63.5796	-0.0124	0.0178	0.4857
	Type 2 diabetes	rs6011155	ZBTB46	20	62450664	C	T	0.4137	-0.0284	0.0039	5.845e-13	53.0283	-0.0337	0.0184	0.06676
	Type 2 diabetes	rs6021276	NFATC2	20	50155386	C	T	0.6262	-0.0283	0.004	2.238e-12	50.0556	0.0268	0.0182	0.1412
	Type 2 diabetes	rs6059662		20	32675727	G	A	0.6963	0.0369	0.0043	2.068e-17	73.6403	-0.0296	0.0194	0.1274
	Type 2 diabetes	rs6066138	EYA2	20	45594711	G	A	0.7376	0.042	0.0047	6.3e-19	79.8551	0.0208	0.0202	0.3032
	Type 2 diabetes	rs6073143	IFT52	20	42230695	C	T	0.7327	0.0304	0.0044	4.4e-12	47.7355	0.0281	0.0215	0.19
	Type 2 diabetes	rs6137042	STK35	20	2100095	G	A	0.697	0.0263	0.0047	2.33e-08	31.3124	0.0186	0.0215	0.3861
	Type 2 diabetes	rs7274134		20	22428284	C	T	0.6695	0.0247	0.0041	2.283e-09	36.2933	-0.0049	0.0209	0.8156
	Type 2 diabetes	rs11913442		22	41593581	C	T	0.3799	-0.0245	0.004	8.216e-10	37.5156	-0.0052	0.0182	0.7756
	Type 2 diabetes	rs138771	TOM1	22	35705359	G	A	0.6895	-0.0259	0.0044	3.784e-09	34.6493	-0.0303	0.022	0.1691
	Type 2 diabetes	rs1801645	PIM3	22	50356850	C	T	0.2778	0.0374	0.0045	4.183e-17	69.0746	-0.0172	0.0203	0.3985
	Type 2 diabetes	rs2240716	ARVCF	22	19969696	C	T	0.7069	-0.0262	0.0042	4.832e-10	38.9138	0.0327	0.0188	0.08152
	Type 2 diabetes	rs3747207	PNPLA3	22	44324855	G	A	0.7178	-0.0412	0.0044	3.694e-21	87.6777	0.0199	0.0218	0.3614
	Type 2 diabetes	rs56392746	CTA-85E5.10	22	30451688	G	A	0.9169	0.0579	0.0076	3.445e-14	58.0403	0.0638	0.0311	0.04038
	Type 2 diabetes	rs5762925	ZNRF3	22	29369398	C	A	0.3776	0.0267	0.0039	7.735e-12	46.8698	0.0008	0.0186	0.9651
	Type 2 diabetes	rs75307421	DEPDC5	22	32203334	G	A	0.9687	-0.0737	0.0132	2.595e-08	31.1736	0.0703	0.0763	0.3565
	Visceral adiposity	rs1000940	RABEP1			G	A	0.301233	0.0161119	0.00270462	2.56635e-09	35.4879	-0.0036	0.0189	0.8489
	Visceral adiposity	rs10182458				G	A	0.486791	0.0261408	0.00248112	5.9003e-26	111.006	-0.005	0.0178	0.7765
	Visceral adiposity	rs10187101	NRXN1			T	C	0.359639	-0.0172208	0.00258476	2.69305e-11	44.3882	0.0007	0.0182	0.9698
	Visceral adiposity	rs10403559	DPY19L3			A	T	0.219717	-0.0167726	0.00299135	2.05833e-08	31.4387	-0.0519	0.0213	0.01504
	Visceral adiposity	rs10423928	GIPR			A	T	0.193636	-0.0327757	0.00312601	1.01438e-25	109.931	0.0232	0.0212	0.2753
	Visceral adiposity	rs10444986				C	A	0.68987	0.0146244	0.00267842	4.75941e-08	29.8124	-0.0102	0.019	0.5921
	Visceral adiposity	rs10510025	KIAA1598			T	C	0.246359	0.0163985	0.00288773	1.35728e-08	32.2476	-0.0214	0.0205	0.2965
	Visceral adiposity	rs1064939	KMT2A			T	A	0.022834	-0.0481947	0.00845686	1.2059e-08	32.4773	-0.0645	0.0565	0.2529
	Visceral adiposity	rs1064939	RP11-770J1.3			T	A	0.022834	-0.0481947	0.00845686	1.2059e-08	32.4773	-0.0645	0.0565	0.2529
	Visceral adiposity	rs1064939	KMT2A			T	A	0.022834	-0.0481947	0.00845686	1.2059e-08	32.4773	-0.0645	0.0565	0.2529
	Visceral adiposity	rs1064939	RP11-770J1.3			T	A	0.022834	-0.0481947	0.00845686	1.2059e-08	32.4773	-0.0645	0.0565	0.2529
	Visceral adiposity	rs10740991	DNAJC1			C	G	0.718727	-0.025669	0.00275834	1.3279e-20	86.6008	-0.0368	0.0211	0.08093
	Visceral adiposity	rs10756714	CCDC171			G	A	0.444653	-0.0196814	0.00249851	3.3467e-15	62.051	0.0076	0.0178	0.6718
	Visceral adiposity	rs10760724	TEX10			C	T	0.474436	0.0137317	0.00247941	3.05401e-08	30.6729	0.0182	0.0177	0.3029
	Visceral adiposity	rs10773302	KNTC1			T	G	0.731666	0.0172152	0.00279835	7.65584e-10	37.8459	-0.0184	0.0205	0.3684
	Visceral adiposity	rs10774018	CACNA1C-IT2			C	G	0.218241	0.0194715	0.00301784	1.10301e-10	41.6298	-0.0369	0.022	0.09324
	Visceral adiposity	rs10791109				G	T	0.508824	0.0146732	0.00248186	3.37621e-09	34.9538	-0.0061	0.0179	0.7342
	Visceral adiposity	rs10896012				C	T	0.218197	0.0224036	0.00300793	9.46314e-14	55.4755	0.0388	0.0233	0.0957
	Visceral adiposity	rs10938398				A	G	0.433451	0.0283593	0.00250443	1.00185e-29	128.226	-0.0036	0.0179	0.8395
	Visceral adiposity	rs10962547	BNC2			A	T	0.170077	0.0235687	0.00330692	1.02523e-12	50.7952	-0.0059	0.0237	0.8038
	Visceral adiposity	rs11030112	BDNF			A	G	0.321945	0.0313289	0.00264772	2.65461e-32	140.006	0.0699	0.0187	0.0001823
	Visceral adiposity	rs11119208				G	A	0.614072	-0.0150686	0.00254157	3.05064e-09	35.1513	-0.0046	0.0181	0.798
	Visceral adiposity	rs111363146	ZMIZ2			C	T	0.138144	0.0198206	0.00359869	3.63521e-08	30.3349	-0.0035	0.0277	0.8986
	Visceral adiposity	rs11150745	RPTOR			G	A	0.319305	-0.0194267	0.00266495	3.10668e-13	53.1396	-0.0038	0.0192	0.844
	Visceral adiposity	rs111610668				G	A	0.376179	-0.0170008	0.00255756	2.98569e-11	44.1863	0.0116	0.0188	0.5358
	Visceral adiposity	rs111768603				T	G	0.111317	-0.0236216	0.00393741	1.98209e-09	35.9912	-0.0202	0.0284	0.4779
	Visceral adiposity	rs112108364				G	T	0.282833	0.0173461	0.00275973	3.26908e-10	39.5069	0.0247	0.0193	0.2005
	Visceral adiposity	rs113132247	GOLGA2			A	G	0.152133	0.0197351	0.00347467	1.34943e-08	32.2588	0.0049	0.0241	0.8389
	Visceral adiposity	rs113658831				G	C	0.162717	0.0235589	0.00334808	1.97053e-12	49.5131	0.041	0.0266	0.1224
	Visceral adiposity	rs113866544	SKAP1			C	T	0.067529	0.0366275	0.00493862	1.20203e-13	55.0053	0.0466	0.0326	0.1529
	Visceral adiposity	rs113866544	RP11-456D7.1			C	T	0.067529	0.0366275	0.00493862	1.20203e-13	55.0053	0.0466	0.0326	0.1529
	Visceral adiposity	rs114593013				G	A	0.057995	-0.0369064	0.00532442	4.16318e-12	48.0461	-0.0283	0.0397	0.4766
	Visceral adiposity	rs11611496				A	G	0.228929	-0.0173455	0.00294681	3.952e-09	34.6472	-0.0307	0.0211	0.1464
	Visceral adiposity	rs11655587				T	C	0.359863	-0.0175122	0.00259073	1.38407e-11	45.6917	0.012	0.0186	0.519
	Visceral adiposity	rs11679338				T	C	0.662032	0.0172476	0.00261447	4.19552e-11	43.5204	0.0051	0.0191	0.7891
	Visceral adiposity	rs117176448	PTK2B			G	C	0.095845	0.0247857	0.00420212	3.67065e-09	34.791	-0.0102	0.0309	0.7422
	Visceral adiposity	rs11764286	CALN1			G	T	0.072436	-0.0268663	0.00479196	2.06419e-08	31.4332	0.007	0.0298	0.8132
	Visceral adiposity	rs11776713				C	T	0.47772	-0.0151073	0.00247517	1.03747e-09	37.2532	0.0155	0.0177	0.3814
	Visceral adiposity	rs11873305				C	A	0.039286	-0.0636659	0.00642179	3.61672e-23	98.2884	0.0209	0.0473	0.6582
	Visceral adiposity	rs11880870	CRTC1			G	A	0.480567	-0.0184892	0.00247551	8.09029e-14	55.7836	-0.0201	0.0177	0.2556
	Visceral adiposity	rs11896591				G	A	0.471303	0.0137005	0.00248788	3.65257e-08	30.3257	-0.0055	0.0177	0.755
	Visceral adiposity	rs11917587	RASA2			A	G	0.429952	0.0144102	0.00250628	8.94316e-09	33.0584	-0.0155	0.0179	0.3882
	Visceral adiposity	rs12001634				A	T	0.33654	-0.0161262	0.00262332	7.8842e-10	37.7886	0.0159	0.0192	0.4067
	Visceral adiposity	rs12072739	DPYD			G	A	0.225163	0.0180901	0.00296964	1.11715e-09	37.1089	0.007	0.0202	0.7287
	Visceral adiposity	rs12093562	GABPB2			G	A	0.77875	-0.0173222	0.00298502	6.51181e-09	33.6754	-0.0015	0.0223	0.9458
	Visceral adiposity	rs12103005				A	G	0.716446	0.0159035	0.00276154	8.46606e-09	33.165	-0.0094	0.0202	0.6427
	Visceral adiposity	rs12200046				T	C	0.126027	0.0217686	0.00374051	5.89628e-09	33.8686	0.0308	0.0253	0.2246
	Visceral adiposity	rs1225060	CPNE4			A	G	0.278489	0.0231597	0.00277925	7.87577e-17	69.4404	0.0169	0.02	0.3968
	Visceral adiposity	rs1229984	ADH1B			C	T	0.977579	0.0498192	0.00838642	2.84221e-09	35.2891	-0.097	0.0681	0.1542
	Visceral adiposity	rs12330631	ADCY5			T	C	0.367251	-0.0147624	0.00257799	1.02647e-08	32.7905	-0.0174	0.0183	0.3413
	Visceral adiposity	rs12335914				C	G	0.475415	0.0160196	0.00248858	1.21664e-10	41.4381	-0.0054	0.0177	0.7617
	Visceral adiposity	rs12459368	PGPEP1			G	A	0.267317	-0.0198531	0.00279158	1.14547e-12	50.5776	0.0276	0.0204	0.1747
	Visceral adiposity	rs12461221				G	T	0.204804	-0.0168744	0.00308997	4.73361e-08	29.8229	0.0328	0.0221	0.1374
	Visceral adiposity	rs12477088	AC010987.5			C	T	0.409912	-0.0203478	0.00251645	6.17052e-16	65.3818	-0.0625	0.0179	0.0004717
	Visceral adiposity	rs12615038				G	T	0.604226	-0.0143124	0.00253951	1.74179e-08	31.763	0.0201	0.0181	0.2655
	Visceral adiposity	rs12692596	RBMS1			T	C	0.372838	0.0148602	0.00256851	7.22771e-09	33.4725	-0.0194	0.0185	0.2938
	Visceral adiposity	rs12739999	BAI2			A	G	0.171269	0.0216766	0.00330548	5.46087e-11	43.0047	0.0079	0.0229	0.7295
	Visceral adiposity	rs12808527				G	C	0.25082	0.0156889	0.00287078	4.6281e-08	29.8666	-0.0025	0.0209	0.9045
	Visceral adiposity	rs12906208	SLCO3A1			A	G	0.218816	-0.0164491	0.0030094	4.60525e-08	29.8762	-0.0249	0.0211	0.2378
	Visceral adiposity	rs13017207	LINC01104			A	G	0.395547	-0.0196434	0.00253456	9.17491e-15	60.0656	-0.019	0.0181	0.2928
	Visceral adiposity	rs13028366	CYP20A1			A	G	0.384473	-0.014012	0.00255042	3.92901e-08	30.1842	0.0136	0.018	0.4499
	Visceral adiposity	rs13062093				G	T	0.366824	0.0197492	0.00256919	1.50691e-14	59.0891	-0.0065	0.0184	0.7231
	Visceral adiposity	rs13075615				T	C	0.149688	-0.021721	0.00347255	3.97354e-10	39.1258	-0.0106	0.0263	0.687
	Visceral adiposity	rs13097150	CADPS			T	C	0.376997	0.0153514	0.00256065	2.03327e-09	35.9415	-0.0295	0.0184	0.1086
	Visceral adiposity	rs13135092	SLC39A8			G	A	0.082745	0.0325622	0.00453927	7.31324e-13	51.4583	0.044	0.0377	0.2429
	Visceral adiposity	rs13192865				A	G	0.267415	-0.0181732	0.00280148	8.75578e-11	42.0813	-0.0108	0.02	0.5903
	Visceral adiposity	rs13263674	SGCZ			G	A	0.290734	0.0170555	0.00273749	4.65402e-10	38.8172	-0.0187	0.0198	0.3439
	Visceral adiposity	rs13337177	PKD1			T	G	0.179844	-0.0228238	0.00324515	2.01856e-12	49.4658	0.0188	0.0233	0.4206
	Visceral adiposity	rs1336486				G	T	0.329002	0.0155334	0.00264557	4.31974e-09	34.474	0.0188	0.0186	0.3114
	Visceral adiposity	rs13393304				G	A	0.828717	0.0444705	0.00327738	6.12213e-42	184.115	-0.0116	0.0234	0.6206
	Visceral adiposity	rs13423444	GALNT13			A	G	0.139148	0.0204438	0.00358595	1.19041e-08	32.5025	-0.0154	0.027	0.5689
	Visceral adiposity	rs1398060	AC007319.1			C	T	0.538474	0.0154905	0.00249564	5.39925e-10	38.5273	-0.0001	0.0178	0.9972
	Visceral adiposity	rs142808910	SF3B2			C	G	0.027971	0.0438231	0.00764358	9.84833e-09	32.871	0.1748	0.0584	0.002747
	Visceral adiposity	rs142808910	RP11-1167A19.2			C	G	0.027971	0.0438231	0.00764358	9.84833e-09	32.871	0.1748	0.0584	0.002747
	Visceral adiposity	rs144489757				G	C	0.284297	0.0152464	0.00275732	3.21251e-08	30.5747	-0.0082	0.0194	0.6727
	Visceral adiposity	rs1446585	R3HDM1			G	A	0.227329	-0.0168937	0.00296443	1.20639e-08	32.4766	0.011	0.0203	0.5878
	Visceral adiposity	rs145350287	SRSF9			A	T	0.039802	-0.0423632	0.00631125	1.91543e-11	45.0554	-0.0764	0.0461	0.09742
	Visceral adiposity	rs1454687				G	C	0.51572	-0.0230071	0.00247552	1.4881e-20	86.3756	0.0042	0.0178	0.8142
	Visceral adiposity	rs1474518				T	C	0.763731	0.0181173	0.00293399	6.6167e-10	38.1305	0.0316	0.0207	0.1278
	Visceral adiposity	rs148168215				T	A	0.019218	-0.0532399	0.00941044	1.53562e-08	32.0077	0.0626	0.0656	0.3397
	Visceral adiposity	rs1559678				C	T	0.396543	0.014852	0.00252783	4.21864e-09	34.5201	0.0219	0.018	0.2233
	Visceral adiposity	rs1591726	AGBL4			C	T	0.680149	-0.0223295	0.00265477	4.06286e-17	70.7461	0.0127	0.0187	0.4974
	Visceral adiposity	rs1652376	C18orf8			T	G	0.464053	-0.0208768	0.00248293	4.16683e-17	70.6963	-0.0049	0.0177	0.7818
	Visceral adiposity	rs17239176				C	T	0.221269	-0.0166207	0.00299446	2.84906e-08	30.8077	-0.0224	0.021	0.2856
	Visceral adiposity	rs1724557	RP11-775H9.2			A	C	0.587045	-0.0155766	0.00252496	6.87085e-10	38.057	0.031	0.0179	0.08293
	Visceral adiposity	rs17589357	DPH6-AS1			C	T	0.151411	-0.0199144	0.00348165	1.06646e-08	32.7162	-0.0018	0.028	0.9473
	Visceral adiposity	rs1762509				G	A	0.655896	-0.0156997	0.00262434	2.19943e-09	35.7885	-0.0056	0.019	0.7678
	Visceral adiposity	rs17682873				T	C	0.144212	0.019578	0.00353574	3.07379e-08	30.6604	-0.0063	0.026	0.8086
	Visceral adiposity	rs17770336	LINGO2			T	C	0.323767	0.0247234	0.00264092	7.84928e-21	87.6407	-0.0063	0.0187	0.7377
	Visceral adiposity	rs177755				A	G	0.323509	-0.0151378	0.00264971	1.11008e-08	32.6383	-0.0168	0.0188	0.3705
	Visceral adiposity	rs1784461				A	G	0.404131	0.0156835	0.00252212	5.02269e-10	38.6684	0.0176	0.0184	0.3404
	Visceral adiposity	rs1784461				A	G	0.404131	0.0156835	0.00252212	5.02269e-10	38.6684	0.0176	0.0184	0.3404
	Visceral adiposity	rs1834144				A	C	0.374369	-0.0181176	0.00256778	1.71696e-12	49.7833	-0.0082	0.0181	0.6503
	Visceral adiposity	rs1861479				G	C	0.663461	-0.0143143	0.00262008	4.67301e-08	29.8479	-0.0368	0.0184	0.0456
	Visceral adiposity	rs1862122				C	A	0.374534	-0.0141351	0.0025632	3.49474e-08	30.4114	-0.0278	0.0181	0.124
	Visceral adiposity	rs1862451	TNRC6A			G	A	0.26673	-0.020947	0.00279798	7.07482e-14	56.0473	-0.0417	0.0204	0.04092
	Visceral adiposity	rs1928496				T	C	0.742275	0.0210599	0.00282664	9.29889e-14	55.5099	0.0372	0.0199	0.06147
	Visceral adiposity	rs2001523				T	C	0.694341	-0.0149309	0.00268799	2.78116e-08	30.8545	-0.0395	0.0195	0.04334
	Visceral adiposity	rs2001523				T	C	0.694341	-0.0149309	0.00268799	2.78116e-08	30.8545	-0.0395	0.0195	0.04334
	Visceral adiposity	rs2002023				T	C	0.407565	0.0149488	0.00252496	3.21149e-09	35.0512	-0.006	0.0179	0.739
	Visceral adiposity	rs2020942	SLC6A4			T	C	0.397194	0.0151581	0.00253637	2.2826e-09	35.7162	-0.0201	0.018	0.2642
	Visceral adiposity	rs2095484				C	T	0.388896	-0.0152209	0.00254936	2.36578e-09	35.6465	0.0005	0.0183	0.9763
	Visceral adiposity	rs2102278				G	A	0.321944	0.015695	0.00265689	3.47822e-09	34.8958	0.022	0.019	0.247
	Visceral adiposity	rs2107118	CACNG3			G	A	0.502236	-0.0137979	0.00247831	2.58457e-08	30.9968	-0.0146	0.018	0.4163
	Visceral adiposity	rs2148631	LPHN2			A	G	0.305857	0.0152476	0.00268904	1.4255e-08	32.1523	-0.0296	0.02	0.1394
	Visceral adiposity	rs215628				T	C	0.61355	-0.0157551	0.00255008	6.48026e-10	38.1712	-0.0113	0.0186	0.5418
	Visceral adiposity	rs2166172				C	A	0.369691	0.014131	0.00256667	3.67974e-08	30.3113	0.0077	0.0183	0.6727
	Visceral adiposity	rs2172131	JAKMIP3			C	T	0.580689	-0.0168707	0.00251151	1.85072e-11	45.1227	-0.0227	0.0272	0.4031
	Visceral adiposity	rs217669	CTD-2277K2.1			C	T	0.272239	0.0174862	0.0027831	3.32147e-10	39.4758	0.0009	0.0204	0.9654
	Visceral adiposity	rs2180454				C	T	0.771919	0.0190213	0.00295558	1.22902e-10	41.4183	-0.004	0.0202	0.8435
	Visceral adiposity	rs2253310	FOXO3			G	C	0.628465	0.0209342	0.00256321	3.15695e-16	66.7027	0.0053	0.0182	0.7686
	Visceral adiposity	rs2260051	PRRC2A			T	A	0.557714	0.0193299	0.00248997	8.28805e-15	60.2657	-0.0404	0.0176	0.02194
	Visceral adiposity	rs2260051	PRRC2A			T	A	0.557714	0.0193299	0.00248997	8.28805e-15	60.2657	-0.0404	0.0176	0.02194
	Visceral adiposity	rs2260051	PRRC2A			T	A	0.557714	0.0193299	0.00248997	8.28805e-15	60.2657	-0.0404	0.0176	0.02194
	Visceral adiposity	rs2260051	PRRC2A			T	A	0.557714	0.0193299	0.00248997	8.28805e-15	60.2657	-0.0404	0.0176	0.02194
	Visceral adiposity	rs2260051	PRRC2A			T	A	0.557714	0.0193299	0.00248997	8.28805e-15	60.2657	-0.0404	0.0176	0.02194
	Visceral adiposity	rs2260051	BX511262.2			T	A	0.557714	0.0193299	0.00248997	8.28805e-15	60.2657	-0.0404	0.0176	0.02194
	Visceral adiposity	rs2260051	PRRC2A			T	A	0.557714	0.0193299	0.00248997	8.28805e-15	60.2657	-0.0404	0.0176	0.02194
	Visceral adiposity	rs2260051	PRRC2A			T	A	0.557714	0.0193299	0.00248997	8.28805e-15	60.2657	-0.0404	0.0176	0.02194
	Visceral adiposity	rs2285640	DHRS11			A	G	0.523802	-0.019966	0.00247694	7.58411e-16	64.9753	-0.001	0.0177	0.9546
	Visceral adiposity	rs2285640	DHRS11			A	G	0.523802	-0.019966	0.00247694	7.58411e-16	64.9753	-0.001	0.0177	0.9546
	Visceral adiposity	rs2304608	LINC00461			A	C	0.156415	0.0298595	0.00340771	1.9123e-18	76.7787	-0.0233	0.0252	0.3547
	Visceral adiposity	rs2307111	POC5			C	T	0.393495	-0.0260136	0.00253563	1.07597e-24	105.251	0.0069	0.0192	0.7214
	Visceral adiposity	rs2448916				C	A	0.613668	0.0140483	0.00254977	3.59584e-08	30.356	0.0125	0.018	0.4882
	Visceral adiposity	rs245775	RANBP17			G	A	0.728956	0.0195896	0.00278906	2.16028e-12	49.3327	-0.0012	0.0195	0.9496
	Visceral adiposity	rs2472297				T	C	0.266865	0.0165657	0.00279474	3.07669e-09	35.1347	-0.0144	0.0201	0.474
	Visceral adiposity	rs2477467				T	C	0.2352	0.0180927	0.00291524	5.42634e-10	38.5176	-0.0048	0.0203	0.8117
	Visceral adiposity	rs247975				C	T	0.530849	0.0143864	0.00248895	7.46471e-09	33.4098	0.0134	0.0179	0.4534
	Visceral adiposity	rs2481665	INADL			C	T	0.438315	-0.0178418	0.00249035	7.81559e-13	51.3279	0.0278	0.0179	0.1204
	Visceral adiposity	rs2491219	FLT3			T	C	0.591277	-0.0139628	0.00252072	3.03816e-08	30.683	0.0295	0.018	0.1007
	Visceral adiposity	rs2537621				C	G	0.365873	0.0146246	0.00257163	1.29357e-08	32.341	0.0102	0.0195	0.6007
	Visceral adiposity	rs254024	RP11-6N13.1			T	G	0.437575	0.015587	0.00249523	4.19242e-10	39.0211	-0.0112	0.0179	0.532
	Visceral adiposity	rs2613500				C	T	0.801941	0.02689	0.00311122	5.47995e-18	74.6999	-0.0057	0.023	0.8055
	Visceral adiposity	rs2660241	PPL			C	T	0.362899	0.0146158	0.00258051	1.47935e-08	32.0802	-0.014	0.0185	0.4482
	Visceral adiposity	rs2667761	RP11-307C19.2			C	T	0.362891	-0.0159182	0.00258408	7.27098e-10	37.9465	-0.0432	0.0183	0.01804
	Visceral adiposity	rs2678204	IPO9			G	T	0.341981	0.0230585	0.00261484	1.16172e-18	77.7631	0.0189	0.0189	0.3175
	Visceral adiposity	rs274423				T	C	0.795664	0.0174255	0.00307164	1.40301e-08	32.1832	-0.0261	0.0217	0.228
	Visceral adiposity	rs2762337	ANKS1A			C	A	0.4654	0.0152732	0.00249	8.58027e-10	37.6235	0.0374	0.0178	0.03577
	Visceral adiposity	rs2799465	DENND1A			C	T	0.133125	0.0213075	0.00366341	6.01662e-09	33.8293	0.0104	0.0255	0.6822
	Visceral adiposity	rs2804477				A	G	0.136193	0.0210715	0.00361382	5.51588e-09	33.9984	0.0117	0.0259	0.6529
	Visceral adiposity	rs28434748	RP11-775G23.1			A	G	0.811317	-0.0181834	0.00316527	9.21145e-09	33.0009	-0.026	0.0215	0.2272
	Visceral adiposity	rs28473022				A	G	0.052114	0.0344681	0.00565977	1.12898e-09	37.0883	0.065	0.044	0.1399
	Visceral adiposity	rs2926614				C	T	0.818062	0.0224053	0.0032324	4.16455e-12	48.0454	-0.0119	0.0228	0.6003
	Visceral adiposity	rs2926864				G	A	0.662018	-0.0174812	0.00262361	2.68206e-11	44.3962	-0.0143	0.0188	0.4475
	Visceral adiposity	rs2946179				C	T	0.740039	0.0154389	0.00282202	4.47805e-08	29.9305	0.0025	0.0205	0.9022
	Visceral adiposity	rs2949785	TTC7A			C	G	0.229267	-0.0176541	0.00296261	2.53802e-09	35.5096	-0.0009	0.0215	0.9668
	Visceral adiposity	rs2962082				A	G	0.482546	-0.0153547	0.00248756	6.71824e-10	38.1008	-0.0188	0.0177	0.2892
	Visceral adiposity	rs3011926	CAMTA1			G	A	0.53984	-0.0140808	0.0024872	1.50237e-08	32.0502	-0.0231	0.0177	0.1919
	Visceral adiposity	rs329124	JADE2			G	A	0.419444	-0.0137819	0.0025144	4.22486e-08	30.0434	-0.0229	0.0179	0.2011
	Visceral adiposity	rs336606				C	T	0.727125	0.0156657	0.00279443	2.06974e-08	31.428	0.0298	0.0196	0.1283
	Visceral adiposity	rs34811474	ANAPC4			A	G	0.232027	-0.0190888	0.00292701	6.95686e-11	42.5311	0.0092	0.0215	0.6671
	Visceral adiposity	rs35060985				A	G	0.317109	0.0233542	0.00267486	2.52427e-18	76.2304	-0.0219	0.0191	0.2501
	Visceral adiposity	rs35697587				A	G	0.510556	-0.0166896	0.00247727	1.61582e-11	45.3885	0.0097	0.0178	0.5874
	Visceral adiposity	rs35972789	SEC24C			A	C	0.03757	-0.039582	0.00648111	1.01334e-09	37.299	0.0161	0.0498	0.7471
	Visceral adiposity	rs36029912				C	T	0.051281	0.0308438	0.00563528	4.41628e-08	29.9575	-0.0446	0.0412	0.2795
	Visceral adiposity	rs362307	HTT			T	C	0.075482	0.0286955	0.00478704	2.04215e-09	35.933	-0.0126	0.0344	0.7142
	Visceral adiposity	rs3737992	KIAA1522			A	G	0.168092	-0.0198219	0.00331096	2.14085e-09	35.8411	-0.0592	0.0234	0.01162
	Visceral adiposity	rs3759094	RP11-603J24.9			T	C	0.337653	-0.0152126	0.00262753	7.05123e-09	33.5206	-0.0537	0.0188	0.004223
	Visceral adiposity	rs3763253				G	A	0.230959	-0.0178785	0.00294146	1.21613e-09	36.9433	0.0308	0.0203	0.1293
	Visceral adiposity	rs3764002	WSCD2			T	C	0.261233	-0.0169727	0.00281702	1.69033e-09	36.3015	-0.0109	0.0196	0.5776
	Visceral adiposity	rs3774063	SETD5			T	C	0.101154	0.0238169	0.00410638	6.63289e-09	33.6396	0.0036	0.031	0.9076
	Visceral adiposity	rs3784692	MAP2K5			T	C	0.6028	0.0243854	0.00253098	5.70148e-22	92.829	0.0353	0.0183	0.05293
	Visceral adiposity	rs3787075	ENTPD6			G	C	0.335229	0.0177581	0.0026219	1.26145e-11	45.8734	0.0085	0.0199	0.6676
	Visceral adiposity	rs3791687	ERBB4			T	A	0.226627	0.0191278	0.00297285	1.24169e-10	41.3982	-0.0068	0.0213	0.7487
	Visceral adiposity	rs3803253	STK24			A	G	0.289838	-0.0162878	0.00272895	2.39405e-09	35.6233	0.0035	0.0197	0.857
	Visceral adiposity	rs3810291	ZC3H4			A	G	0.677151	0.0215695	0.00264656	3.63906e-16	66.4226	0.0177	0.0187	0.3453
	Visceral adiposity	rs3826408	DLG4			T	C	0.456643	0.0143359	0.00248473	7.94573e-09	33.2883	0.023	0.0178	0.1957
	Visceral adiposity	rs3843540	ZKSCAN5			C	T	0.148078	-0.0255881	0.003487	2.16571e-13	53.8484	0.018	0.0235	0.4423
	Visceral adiposity	rs3850986				T	G	0.668691	0.0168325	0.00264981	2.12064e-10	40.3522	-0.0189	0.0189	0.3168
	Visceral adiposity	rs3943933				A	T	0.480031	0.0165879	0.00247831	2.18291e-11	44.7994	0.0016	0.0178	0.9286
	Visceral adiposity	rs40067	FBXL17			A	G	0.170348	-0.0244571	0.00331417	1.58821e-13	54.4578	0.0108	0.0244	0.6592
	Visceral adiposity	rs4073582	CNIH2			A	G	0.35967	-0.0175064	0.00258197	1.19974e-11	45.9717	-0.0121	0.0185	0.513
	Visceral adiposity	rs41286710	MAST2			T	C	0.049451	-0.0369012	0.00571271	1.05049e-10	41.7251	0.0359	0.0388	0.3543
	Visceral adiposity	rs4148866	ABCB9			T	C	0.411273	0.0152784	0.00251724	1.28311e-09	36.8388	-0.0225	0.0181	0.2131
	Visceral adiposity	rs4239060	RTN4RL1			A	G	0.185106	-0.0255908	0.00318291	8.9796e-16	64.6425	-0.0187	0.0221	0.3981
	Visceral adiposity	rs4391884				T	G	0.642069	0.0143294	0.0025809	2.82248e-08	30.8259	0.0425	0.0182	0.01957
	Visceral adiposity	rs4402589				G	T	0.552854	0.0262727	0.00249461	6.1664e-26	110.918	-0.0295	0.0178	0.09758
	Visceral adiposity	rs4419475	UNC5C			T	A	0.408242	0.0138691	0.00251974	3.7087e-08	30.2961	0.0052	0.0179	0.7717
	Visceral adiposity	rs4482463				A	C	0.924039	-0.0361796	0.00471512	1.67894e-14	58.8764	0.0384	0.0346	0.2664
	Visceral adiposity	rs4500930	SPHKAP			T	C	0.342047	0.0170804	0.00260766	5.75041e-11	42.9036	0.0129	0.0187	0.4895
	Visceral adiposity	rs4549685	POU6F2			T	C	0.330387	-0.0144075	0.002635	4.55755e-08	29.8964	-0.0011	0.0187	0.9518
	Visceral adiposity	rs4665896	KCNK3			T	C	0.526865	-0.0197569	0.00248365	1.79434e-15	63.2787	-0.0236	0.0178	0.1842
	Visceral adiposity	rs4743930				T	C	0.251902	0.0170683	0.00286825	2.66849e-09	35.4119	-0.0004	0.02	0.9841
	Visceral adiposity	rs4757136				A	T	0.582957	0.0173088	0.00252044	6.53952e-12	47.1608	0.0004	0.018	0.9824
	Visceral adiposity	rs4807179	CSNK1G2			A	G	0.631563	0.0146089	0.00257772	1.44993e-08	32.1193	-0.0196	0.0183	0.2839
	Visceral adiposity	rs4808762	AC068499.10			C	T	0.289497	0.0288932	0.00273002	3.55337e-26	112.011	0.022	0.0198	0.2669
	Visceral adiposity	rs4808762	PDE4C			C	T	0.289497	0.0288932	0.00273002	3.55337e-26	112.011	0.022	0.0198	0.2669
	Visceral adiposity	rs4809221	SLC2A4RG			A	G	0.672252	0.0146069	0.00263989	3.14513e-08	30.6159	0.0652	0.0205	0.001508
	Visceral adiposity	rs4842920	ADAMTSL3			T	G	0.280877	-0.0154067	0.00276012	2.37882e-08	31.1578	-0.0078	0.0194	0.6853
	Visceral adiposity	rs4929923	TRIM66			C	T	0.647511	0.0179758	0.00258822	3.7785e-12	48.2362	0.0385	0.0185	0.03711
	Visceral adiposity	rs496072				T	C	0.409892	0.0139204	0.00252074	3.345e-08	30.4963	0.0103	0.0179	0.5636
	Visceral adiposity	rs538656				T	G	0.234543	0.0453449	0.00291751	1.79327e-54	241.564	-0.0132	0.0212	0.5339
	Visceral adiposity	rs539515				C	A	0.207734	0.0379889	0.00305177	1.43181e-35	154.956	-0.0186	0.0222	0.4018
	Visceral adiposity	rs55676934				G	A	0.332177	0.0149874	0.00263744	1.3269e-08	32.2915	-0.0083	0.0188	0.6606
	Visceral adiposity	rs55680124	AC012360.6			T	C	0.156504	0.0188295	0.00341198	3.41621e-08	30.4555	-0.0028	0.0255	0.9127
	Visceral adiposity	rs55680124	FHL2			T	C	0.156504	0.0188295	0.00341198	3.41621e-08	30.4555	-0.0028	0.0255	0.9127
	Visceral adiposity	rs55726687	WNK1			A	G	0.211083	0.0226733	0.00303593	8.1235e-14	55.7756	0.0335	0.0217	0.1219
	Visceral adiposity	rs55742087				T	C	0.184485	-0.0233181	0.0032077	3.61071e-13	52.8443	0.0269	0.0233	0.2468
	Visceral adiposity	rs56094641	FTO			G	A	0.403504	0.0646932	0.00252176	3.81594e-145	658.127	0.023	0.018	0.2004
	Visceral adiposity	rs56356382	ZBTB7A			C	T	0.19257	-0.0216755	0.003156	6.5095e-12	47.1698	0.0107	0.0229	0.6401
	Visceral adiposity	rs56813533				T	A	0.374066	-0.0203605	0.00255862	1.75382e-15	63.3237	0.0156	0.0182	0.3901
	Visceral adiposity	rs57241669	CEP44			G	A	0.075983	-0.0257461	0.00468624	3.9295e-08	30.1839	-0.0012	0.0331	0.9719
	Visceral adiposity	rs577525	CRTAC1			C	T	0.56459	0.0176683	0.00249817	1.52195e-12	50.0199	0.0256	0.0179	0.1535
	Visceral adiposity	rs583077				T	G	0.542065	-0.0162934	0.00248896	5.89841e-11	42.8539	-0.0048	0.0177	0.7875
	Visceral adiposity	rs59066241	RMST			G	T	0.118237	0.021192	0.00387201	4.42153e-08	29.9552	0.0283	0.0259	0.2736
	Visceral adiposity	rs591939	RP11-400F19.8			G	A	0.250449	0.0190385	0.00286197	2.88678e-11	44.2522	0.0339	0.0208	0.1026
	Visceral adiposity	rs597309				G	A	0.171495	-0.0185788	0.00330445	1.88359e-08	31.611	-0.0181	0.0241	0.4523
	Visceral adiposity	rs59893724	SSBP2			G	A	0.245057	-0.018899	0.00287987	5.29338e-11	43.0656	-0.0513	0.0214	0.01658
	Visceral adiposity	rs6096886				G	A	0.189945	-0.0283902	0.00315608	2.35358e-19	80.9173	-0.0377	0.023	0.1012
	Visceral adiposity	rs61537964				G	C	0.10833	-0.0230845	0.00400338	8.10548e-09	33.2496	0.029	0.0277	0.2949
	Visceral adiposity	rs61813293	UBQLN4			T	G	0.143248	0.023662	0.00352576	1.93057e-11	45.0399	0.0307	0.0252	0.222
	Visceral adiposity	rs61903695	NAALAD2			G	A	0.256209	0.0168312	0.00283862	3.04082e-09	35.1575	-0.0084	0.0204	0.68
	Visceral adiposity	rs61910767				T	C	0.166086	-0.022872	0.00333471	6.94604e-12	47.0426	-0.0558	0.0245	0.02293
	Visceral adiposity	rs62007782				A	G	0.266399	-0.0174097	0.00280542	5.44415e-10	38.5112	0.0301	0.0205	0.1411
	Visceral adiposity	rs62024481	IGF1R			T	C	0.200946	-0.0176944	0.00309919	1.13402e-08	32.5968	-0.0014	0.0224	0.9497
	Visceral adiposity	rs62084234	BPTF			G	A	0.195286	0.0254674	0.0031253	3.67552e-16	66.4029	-0.0263	0.0218	0.2268
	Visceral adiposity	rs62084234	BPTF			G	A	0.195286	0.0254674	0.0031253	3.67552e-16	66.4029	-0.0263	0.0218	0.2268
	Visceral adiposity	rs62104473				T	C	0.328887	0.0192451	0.00264591	3.50248e-13	52.904	0.1132	0.0185	8.984e-10
	Visceral adiposity	rs62106258				C	T	0.04843	-0.0769004	0.00576716	1.46435e-40	177.801	-0.0353	0.0463	0.4455
	Visceral adiposity	rs62183012	AC005042.5			C	T	0.287753	-0.0162341	0.00273608	2.96786e-09	35.2048	-0.0142	0.0195	0.4643
	Visceral adiposity	rs62190394				T	C	0.314644	0.0219354	0.0026682	2.01723e-16	67.5857	-0.0044	0.019	0.8183
	Visceral adiposity	rs62261725	CADM2			G	A	0.327272	-0.021448	0.00264806	5.51846e-16	65.6019	-0.0225	0.0187	0.2294
	Visceral adiposity	rs62262093	MON1A			C	T	0.517764	0.0299257	0.00247726	1.34397e-33	145.931	0.0046	0.0178	0.7964
	Visceral adiposity	rs62277680				G	C	0.048014	0.0375234	0.00584615	1.3764e-10	41.1969	0.0204	0.0393	0.6041
	Visceral adiposity	rs62413414				T	C	0.152519	0.0197668	0.00343605	8.77975e-09	33.0943	-0.0376	0.0246	0.1255
	Visceral adiposity	rs62477685				T	A	0.419748	-0.0194958	0.00250877	7.78387e-15	60.3892	-0.0002	0.0182	0.9929
	Visceral adiposity	rs62477685	POM121C			T	A	0.419748	-0.0194958	0.00250877	7.78387e-15	60.3892	-0.0002	0.0182	0.9929
	Visceral adiposity	rs6433243	AC007405.4			C	T	0.647874	-0.0161832	0.00259607	4.55508e-10	38.8592	0.0164	0.0187	0.3797
	Visceral adiposity	rs6493498	RP11-707P17.1			C	T	0.545238	-0.0146627	0.00249955	4.46081e-09	34.4115	0.0095	0.0179	0.5963
	Visceral adiposity	rs6493498	DMXL2			C	T	0.545238	-0.0146627	0.00249955	4.46081e-09	34.4115	0.0095	0.0179	0.5963
	Visceral adiposity	rs6536575				C	T	0.518428	0.0140749	0.00248507	1.48069e-08	32.0785	0.0074	0.0178	0.6788
	Visceral adiposity	rs653958				G	A	0.371871	0.0186842	0.0025657	3.28132e-13	53.0322	0.0235	0.0181	0.1941
	Visceral adiposity	rs6561937	PCDH17			A	T	0.751481	-0.0177517	0.00287851	6.9607e-10	38.0316	0.0028	0.0209	0.8941
	Visceral adiposity	rs66514320				A	G	0.091672	-0.0253556	0.00436207	6.14551e-09	33.7881	-0.0215	0.0314	0.4941
	Visceral adiposity	rs66679256				T	C	0.445967	0.0184989	0.00249737	1.28844e-13	54.8689	-0.0066	0.018	0.7126
	Visceral adiposity	rs6713536				G	A	0.422158	-0.0145636	0.0025038	6.00529e-09	33.833	0.0207	0.0178	0.245
	Visceral adiposity	rs6739755				G	A	0.602921	-0.0227141	0.00254124	3.95463e-19	79.8919	-0.0148	0.0181	0.412
	Visceral adiposity	rs67463976	AUTS2			C	G	0.417176	0.0162572	0.0025084	9.10536e-11	42.0047	0.0012	0.018	0.945
	Visceral adiposity	rs6788620	HEG1			G	A	0.58635	-0.0149448	0.00251513	2.81598e-09	35.3071	0.0014	0.0181	0.9385
	Visceral adiposity	rs68169458	MCMDC2			C	T	0.295449	0.0169267	0.00272687	5.38779e-10	38.5315	0.007	0.0194	0.7199
	Visceral adiposity	rs6857	CTB-129P6.4			T	C	0.171886	-0.0295161	0.00328824	2.80128e-19	80.5732	-0.0141	0.023	0.5385
	Visceral adiposity	rs6857	PVRL2			T	C	0.171886	-0.0295161	0.00328824	2.80128e-19	80.5732	-0.0141	0.023	0.5385
	Visceral adiposity	rs6870983	TMEM161B-AS1			T	C	0.209773	-0.025486	0.0030525	6.87152e-17	69.7095	0.0331	0.0221	0.134
	Visceral adiposity	rs7021721	EPB41L4B			C	G	0.287107	-0.0154367	0.00273887	1.73904e-08	31.7661	-0.0151	0.0194	0.4368
	Visceral adiposity	rs704061				C	T	0.453137	0.0164519	0.00249031	3.93851e-11	43.6442	-0.0198	0.0179	0.2683
	Visceral adiposity	rs705158	RP11-282I1.1			A	T	0.242711	0.0160884	0.00290542	3.07004e-08	30.6627	0.0042	0.0316	0.8937
	Visceral adiposity	rs7096480				T	C	0.127406	0.0207649	0.00373435	2.68964e-08	30.9194	-0.0163	0.0274	0.5514
	Visceral adiposity	rs7132908	FAIM2			A	G	0.383989	0.0255313	0.00254689	1.18969e-23	100.49	-0.015	0.0182	0.4085
	Visceral adiposity	rs71495038				A	G	0.077177	0.0258683	0.00464053	2.48358e-08	31.0741	0.0529	0.0323	0.1013
	Visceral adiposity	rs7156625	NRXN3			A	G	0.222692	0.0268651	0.00298041	1.98886e-19	81.2501	-0.0878	0.0212	3.524e-05
	Visceral adiposity	rs7165759	ABHD17C			A	G	0.298068	-0.0174963	0.00270676	1.02005e-10	41.7827	0.0413	0.0195	0.03476
[truncated: 736 more rows]
